# Supplementary material for: A Genome-Wide Assessment of the Role of Untagged Copy Number Variants in Type 1 Diabetes
Source: PLoS Genet. 2014 May 29;10(5):e1004367. doi: 10.1371/journal.pgen.1004367 (PMC4038470; doi:10.1371/journal.pgen.1004367)
Supplement: Table S1 — Source of CNVs targeted by the aCGH, before and after applying QC filters. (CSV) [file pgen.1004367.s012.csv]

Locus type	Targeted	Included	Unclusterable	Unclusterable passing QC	Clusterable	Clusterable passing QC	Tot Loci passing QC	Perc Loci passing QC
WTCCC	2534	2524	2066	1710	458	452	2162	85.7
1000Genomes	828	794	548	348	246	246	594	74.8
VNTR	528	522	480	406	42	42	448	85.8
Novel_Insertion	365	314	240	84	74	74	158	50.3
Control	50	49	15	13	34	34	47	95.9
Candidate_gene	4	4	4	1	0	0	1	25
Total	4309	4207	3353	2562	854	848	3410	81.1
