# Supplementary material for: A Genome-Wide Assessment of the Role of Untagged Copy Number Variants in Type 1 Diabetes
Source: PLoS Genet. 2014 May 29;10(5):e1004367. doi: 10.1371/journal.pgen.1004367 (PMC4038470; doi:10.1371/journal.pgen.1004367)
Supplement: Table S2 — Type of CNVs targeted by the aCGH, before and after applying QC filters. (CSV) [file pgen.1004367.s013.csv]

Locus type	Targeted	Included	Unclusterable	Unclusterable passing QC	Clusterable	Clusterable passing QC	Tot Loci passing QC	Perc Loci passing QC
deletion	2413	2368	1808	1356	560	558	1914	80.8
duplication	1103	1097	929	769	168	164	933	85.1
duplication/deletion	413	413	362	342	51	51	393	95.2
unknown	380	329	254	95	75	75	170	51.7
Total	4309	4207	3353	2562	854	848	3410	81.1
