# Supplementary material for: A Genome-Wide Assessment of the Role of Untagged Copy Number Variants in Type 1 Diabetes
Source: PLoS Genet. 2014 May 29;10(5):e1004367. doi: 10.1371/journal.pgen.1004367 (PMC4038470; doi:10.1371/journal.pgen.1004367)
Supplement: Table S3 — Targeted CNVs with associated FBAT P-values. (CSV) [file pgen.1004367.s014.csv]

CNV_Name	Location	Source	Type	Clusterable	MAF	Genes	Genes_with_overlapping_exons	P-value
CNVR1.1	chr1:499-77295	WTCCC+ unclusterable but real	duplication	FALSE	NA	FAM138A;AL627309.2;OR4F5	FAM138A;AL627309.2;OR4F5	0.089196858052893
CNVR1.6	chr1:77296-79026	WTCCC+ unclusterable but real	deletion	FALSE	NA	NA	NA	0.289046400303074
CNVR1.2	chr1:81455-167231	WTCCC+ unclusterable but real	duplication	FALSE	NA	AL627309.1	AL627309.1	0.0453273046383861
CNVR2.2	chr1:340394-393974	WTCCC+ unclusterable but real	duplication	FALSE	NA	OR4F29	OR4F29	0.0552423890046481
CNVR2.3	chr1:393976-434200	WTCCC+ unclusterable but real	deletion	FALSE	NA	NA	NA	0.832140459061943
CNVR2.9	chr1:434201-439099	WTCCC+ unclusterable but real	duplication	FALSE	NA	NA	NA	0.46402581502568
CNVR2.10	chr1:451278-461200	WTCCC+ unclusterable but real	duplication	FALSE	NA	NA	NA	0.707678794510286
CNVR3.9	chr1:511276-512394	WTCCC+ unclusterable but real	duplication	FALSE	NA	NA	NA	0.830092213628077
CNVR3.3	chr1:512395-536485	WTCCC+ unclusterable but real	deletion	FALSE	NA	NA	NA	0.854213829814064
CNVR3.6	chr1:536486-537742	WTCCC+ unclusterable but real	deletion	FALSE	NA	NA	NA	0.973189124525814
CNVR3.5	chr1:560268-563785	WTCCC+ unclusterable but real	deletion	FALSE	NA	NA	NA	0.0604383052116305
CNVR3.11	chr1:564959-578016	WTCCC+ unclusterable but real	deletion	FALSE	NA	NA	NA	0.0232739610498826
CNVR3.8	chr1:578017-700708	WTCCC+ unclusterable but real	duplication	FALSE	NA	OR4F16	OR4F16	0.0836809543529498
CNVR4.1	chr1:714177-717108	WTCCC+ untagged	deletion	FALSE	NA	NA	NA	0.0310089057087592
CNVR5.1	chr1:744056-752485	WTCCC+ untagged	duplication	FALSE	NA	NA	NA	0.612646678647083
CNVR9.1	chr1:1024271-1025066	WTCCC+ untagged	duplication	TRUE	0.193603515625	C1orf159	NA	0.184091290109942
CNVR17.1	chr1:1557744-1673566	WTCCC+ untagged	duplication	FALSE	NA	MMP23B;CDK11B;SLC35E2B;CDK11A;SLC35E2;NADK	MMP23B;CDK11B;SLC35E2B;CDK11A;SLC35E2	0.482288964430376
CNVR18.1	chr1:1900237-1901777	WTCCC+ unclusterable but real	deletion	TRUE	0.328992628992629	NA	NA	0.663988933839153
CNVR20.1	chr1:2042821-2044816	WTCCC+ unclusterable but real	duplication/deletion	FALSE	NA	PRKCZ	NA	0.762351971246653
CNVR20.2	chr1:2044817-2045670	WTCCC+ untagged	duplication	FALSE	NA	PRKCZ	NA	0.546083242805765
CNVR23.4	chr1:2555784-2556619	WTCCC+	duplication	FALSE	NA	NA	NA	0.091932395712348
CNVR23.5	chr1:2573507-2577781	WTCCC+ unclusterable but real	duplication	FALSE	NA	NA	NA	0.0378693085199847
CNVR23.2	chr1:2578208-2604497	WTCCC+ unclusterable but real	deletion	FALSE	NA	NA	NA	0.66374347933502
CNVR23.1	chr1:2604552-2624042	WTCCC+ unclusterable but real	duplication	FALSE	NA	NA	NA	0.0957917232837121
CNVR24.2	chr1:2674115-2674660	WTCCC+ unclusterable but real	duplication	FALSE	NA	NA	NA	0.0898068189437352
CNVR24.1	chr1:2674661-2684820	WTCCC+ unclusterable but real	duplication/deletion	FALSE	NA	NA	NA	0.0871563141338557
CNVR35.2	chr1:4036853-4038828	WTCCC+ unclusterable but real	deletion	FALSE	NA	NA	NA	0.090349676294641
CNVR35.1	chr1:4037678-4038778	WTCCC+ unclusterable but real	deletion	FALSE	NA	NA	NA	0.0873963814296268
CNVR37.3	chr1:4291441-4293588	WTCCC+ unclusterable but real	deletion	FALSE	NA	NA	NA	0.907385475643314
CNVR44.1	chr1:6360781-6368422	WTCCC+ untagged	deletion	FALSE	NA	ACOT7	ACOT7	0.118547142911961
CNVR46.1	chr1:6399215-6444103	WTCCC+ unclusterable but real	duplication/deletion	FALSE	NA	HES2;ESPN;TNFRSF25	HES2;ESPN;TNFRSF25	0.79066827318967
CNVR49.1	chr1:6783932-6784505	WTCCC+ untagged	deletion	FALSE	NA	CAMTA1	NA	0.149571296540002
P1_M_061510_1_98	chr1:7492658-7494113	G1K untagged	deletion	TRUE	0.183646112600536	CAMTA1	NA	0.206807783544659
CNVR54.1	chr1:7847539-7848144	WTCCC+	deletion	FALSE	NA	NA	NA	0.566734280119059
CNVR56.1	chr1:8126671-8133714	WTCCC+ untagged	duplication	FALSE	NA	NA	NA	0.404034520767495
CNVR59.3	chr1:8594327-8595643	WTCCC+ unclusterable but real	duplication	FALSE	NA	RERE	NA	0.851555842092956
CNVR59.1	chr1:8596864-8599175	WTCCC+ unclusterable but real	deletion	FALSE	NA	RERE	RERE	0.00726516640588455
CNVR59.4	chr1:8599176-8605484	WTCCC+ unclusterable but real	deletion	FALSE	NA	RERE	NA	0.0516060641403706
CNVR59.2	chr1:8605485-8608321	WTCCC+ unclusterable but real	duplication/deletion	FALSE	NA	RERE	RERE	0.0185747457091215
CNVR60.1	chr1:8637775-8642826	WTCCC+ unclusterable but real	duplication	FALSE	NA	RERE	RERE	0.982369746708698
CNVR70.1	chr1:11912455-11916071	WTCCC+ untagged	deletion	FALSE	NA	NA	NA	0.00118734366006655
CNVR72.10	chr1:12764502-12817779	WTCCC+ untagged	deletion	FALSE	NA	PRAMEF1;PRAMEF11	PRAMEF1;PRAMEF11	0.686770455275622
CNVR72.7	chr1:12820034-12856625	WTCCC+ untagged	duplication	TRUE	0.488891899214305	HNRNPCL1;PRAMEF2	HNRNPCL1;PRAMEF2	0.736574645916008
CNVR72.3	chr1:12856626-12870943	WTCCC+ unclusterable but real	duplication	FALSE	NA	PRAMEF4	PRAMEF4	0.0333437223700711
CNVR72.2	chr1:12870944-12916164	WTCCC+ untagged	duplication/deletion	TRUE	0.432074055541656	PRAMEF10;PRAMEF7	PRAMEF10;PRAMEF7	0.894420058465637
CNVR72.9	chr1:12922339-12947378	WTCCC+ unclusterable but real	deletion	FALSE	NA	PRAMEF6	PRAMEF6	0.0801527365628477
CNVR72.14	chr1:12949873-12960269	WTCCC+ untagged	duplication	FALSE	NA	PRAMEF22	PRAMEF22	0.597623300322424
CNVR72.5	chr1:12960319-12963366	WTCCC+ untagged	deletion	FALSE	NA	PRAMEF22	PRAMEF22	0.0219914562219111
CNVR72.1	chr1:12969919-12973410	WTCCC+ unclusterable but real	duplication	FALSE	NA	NA	NA	0.0161658698679171
CNVR72.15	chr1:12973411-12975525	WTCCC+ unclusterable but real	duplication	FALSE	NA	WI2-3308P17.2	WI2-3308P17.2	0.0538021997461008
CNVR73.4	chr1:13025610-13031842	WTCCC+ untagged	duplication	FALSE	NA	NA	NA	0.856358387681195
CNVR73.7	chr1:13031843-13048063	WTCCC+ unclusterable but real	duplication/deletion	FALSE	NA	NA	NA	0.0408309917313062
CNVR73.1	chr1:13048064-13071008	WTCCC+ untagged	duplication	FALSE	NA	NA	NA	0.541643406002049
CNVR73.6	chr1:13071335-13081766	WTCCC+ untagged	deletion	FALSE	NA	NA	NA	0.0970928619796403
CNVR73.5	chr1:13094575-13100700	WTCCC+ untagged	duplication	FALSE	NA	NA	NA	0.387846389462798
CNVR73.2	chr1:13100701-13142282	WTCCC+ unclusterable but real	duplication	FALSE	NA	WI2-2994D6.2	WI2-2994D6.2	0.0407933814330414
CNVR74.7	chr1:13192634-13199030	WTCCC+ unclusterable but real	duplication/deletion	FALSE	NA	NA	NA	0.0340098317236508
CNVR74.6	chr1:13199031-13202117	WTCCC+ untagged	deletion	TRUE	0.325019285163281	PRAMEF3	PRAMEF3	0.0207548551013511
CNVR74.5	chr1:13202119-13213477	WTCCC+ unclusterable but real	duplication	FALSE	NA	PRAMEF3	PRAMEF3	0.562155918115727
CNVR74.1	chr1:13214153-13218797	WTCCC+ untagged	deletion	FALSE	NA	NA	NA	0.168192020327245
CNVR74.4	chr1:13219600-13226921	WTCCC+ untagged	duplication	FALSE	NA	NA	NA	0.205800765283997
CNVR74.2	chr1:13226922-13285020	WTCCC+ unclusterable but real	duplication/deletion	FALSE	NA	PRAMEF5;PRAMEF8	PRAMEF5;PRAMEF8	0.338038960624907
CNVR74.10	chr1:13292605-13344831	WTCCC+ unclusterable but real	duplication	FALSE	NA	PRAMEF9;PRAMEF13	PRAMEF9;PRAMEF13	0.172589237228371
CNVR74.12	chr1:13345059-13347980	WTCCC+ untagged	deletion	FALSE	NA	PRAMEF18	PRAMEF18	0.0601403168534487
CNVR74.3	chr1:13355325-13363137	WTCCC+ untagged	deletion	FALSE	NA	NA	NA	0.137934126140276
CNVR74.8	chr1:13363138-13372033	WTCCC+ unclusterable but real	duplication	FALSE	NA	PRAMEF16	PRAMEF16	0.26989757791599
CNVR76.1	chr1:13479789-13517623	WTCCC+ untagged	duplication/deletion	FALSE	NA	PRAMEF15	PRAMEF15	0.435177567111804
CNVR76.5	chr1:13530456-13569207	WTCCC+ unclusterable but real	duplication	FALSE	NA	PRAMEF14;PRAMEF19	PRAMEF19;PRAMEF14	0.176975274055748
CNVR76.2	chr1:13569208-13595707	WTCCC+ unclusterable but real	duplication	FALSE	NA	PRAMEF19;PRAMEF17	PRAMEF19;PRAMEF17	0.207458813942335
CNVR77.1	chr1:13646671-13650046	WTCCC+ untagged	deletion	FALSE	NA	NA	NA	0.641044463342091
CNVR86.1	chr1:15448819-15450699	WTCCC+ unclusterable but real	deletion	FALSE	NA	NA	NA	0.685490667916149
CNVR93.5	chr1:16705673-16707317	WTCCC+ unclusterable but real	duplication	FALSE	NA	NA	NA	0.847972714800617
CNVR93.9	chr1:16726630-16736181	WTCCC+ unclusterable but real	duplication	FALSE	NA	NA	NA	0.697459469474732
CNVR93.11	chr1:16763448-16766341	WTCCC+ unclusterable but real	duplication	FALSE	NA	NA	NA	0.0130469470968455
CNVR93.3	chr1:16766342-16820380	WTCCC+ unclusterable but real	duplication/deletion	FALSE	NA	NA	NA	0.141484395939254
CNVR93.7	chr1:16820381-16837160	WTCCC+ unclusterable but real	duplication	FALSE	NA	NA	NA	0.92981659497478
CNVR93.14	chr1:16837161-16844922	WTCCC+ unclusterable but real	duplication	FALSE	NA	NA	NA	0.879393240858385
CNVR93.8	chr1:16882116-16885358	WTCCC+ unclusterable but real	deletion	FALSE	NA	NA	NA	0.419941404254241
CNVR93.4	chr1:16885359-16923422	WTCCC+ unclusterable but real	duplication/deletion	FALSE	NA	NA	NA	0.954422577602052
CNVR93.16	chr1:16926884-16956586	WTCCC+ unclusterable but real	duplication	FALSE	NA	AL021920.2	AL021920.2	0.819881623468674
CNVR93.15	chr1:16960787-16998216	WTCCC+ unclusterable but real	duplication	FALSE	NA	NA	NA	0.200787006882556
CNVR94.7	chr1:17048309-17054197	WTCCC+ unclusterable but real	duplication	FALSE	NA	NA	NA	0.269334913217403
CNVR94.2	chr1:17054198-17068367	WTCCC+ unclusterable but real	duplication	FALSE	NA	NA	NA	0.270346424942768
CNVR94.1	chr1:17068368-17078719	WTCCC+ unclusterable but real	duplication	FALSE	NA	NA	NA	0.285343393527557
CNVR94.3	chr1:17078749-17093217	WTCCC+ untagged	deletion	TRUE	0.47905824039653	NA	NA	0.902858739832556
CNVR94.4	chr1:17093218-17102199	WTCCC+ unclusterable but real	duplication/deletion	FALSE	NA	NA	NA	0.49258297224689
CNVR94.5	chr1:17102200-17153475	WTCCC+ unclusterable but real	deletion	TRUE	0.481727158948686	CROCC	CROCC	0.583906451477983
P1_M_061510_1_1090	chr1:20805273-20806480	G1K untagged	deletion	FALSE	NA	CDA	NA	0.208237244150755
CNVR108.2	chr1:22166472-22193308	WTCCC+ untagged	deletion	FALSE	NA	CELA3B	CELA3B	0.678301814850048
CNVR108.1	chr1:22193309-22213339	WTCCC+ untagged	deletion	FALSE	NA	CELA3A	CELA3A	0.72742315210594
CNVR111.2	chr1:24072733-24073868	WTCCC+ unclusterable but real	deletion	FALSE	NA	CNR2	CNR2	0.107347414599246
CNVR112.1	chr1:24392931-24396291	WTCCC+ untagged	deletion	TRUE	0.138679015354619	NA	NA	0.272675644736962
CNVR113.2	chr1:24676884-24679893	WTCCC+ untagged	deletion	TRUE	0.0996588693957115	NA	NA	0.537303840813676
CNVR116.1	chr1:25457812-25537782	WTCCC+ untagged	duplication/deletion	TRUE	0.332683402388496	RHD;TMEM50A	RHD	0.828651415654052
CNVR117.2	chr1:25561276-25567822	WTCCC+ untagged	duplication	TRUE	0.331869204489995	TMEM50A;RHCE	RHCE	0.946318256463536
P2_M_061510_1_708	chr1:26332581-26337383	G1K	deletion	TRUE	0.151559454191033	NA	NA	0.502583317985288
P1_M_061510_1_1057	chr1:26544092-26544245	G1K untagged	deletion	FALSE	NA	NA	NA	0.297963721287042
CNVR123.1	chr1:29177014-29178897	WTCCC+ untagged	deletion	FALSE	NA	EPB41	NA	0.561641770470228
P1_M_061510_1_129	chr1:29802650-29802946	G1K untagged	deletion	FALSE	NA	NA	NA	0.457082651589164
P2_M_061510_1_820	chr1:30117855-30118634	G1K untagged	deletion	TRUE	0.499512670565302	NA	NA	0.313860519092533
P1_M_061510_1_130	chr1:30511207-30512518	G1K untagged	deletion	TRUE	0.0736226231106777	NA	NA	0.586504148158758
CNVR133.1	chr1:32317183-32320556	WTCCC+ untagged	deletion	FALSE	NA	TMEM39B	NA	0.554374815703449
CNVR139.1	chr1:34954800-34956844	WTCCC+ untagged	duplication	FALSE	NA	NA	NA	0.669399029848178
CNVR141.1	chr1:37196768-37198598	WTCCC+ unclusterable but real	deletion	FALSE	NA	GRIK3	NA	0.420006005945048
P1_M_061510_1_140	chr1:38375057-38377329	G1K untagged	deletion	FALSE	NA	NA	NA	0.377865803868242
CNVR144.1	chr1:38856971-38858162	WTCCC+ untagged	deletion	TRUE	0.0671787368934406	NA	NA	0.199910283719253
CNVR148.1	chr1:39771283-39773791	WTCCC+ untagged	deletion	FALSE	NA	NA	NA	0.504335285927337
CNVR164.1	chr1:45407164-45418038	WTCCC+ untagged	deletion	FALSE	NA	ZSWIM5	NA	0.114348656149956
CNVR197.1	chr1:59878829-59879691	WTCCC+ untagged	duplication	FALSE	NA	FGGY	FGGY	0.695517741198984
CNVR200.1	chr1:61885959-61892332	WTCCC+ untagged	deletion	TRUE	0.144980506822612	NA	NA	0.731586122575491
CNVR203.1	chr1:62427437-62429802	WTCCC+ untagged	duplication	FALSE	NA	NA	NA	0.700194026603877
P1_M_061510_1_177	chr1:62537995-62543330	G1K untagged	deletion	FALSE	NA	KANK4	NA	0.455074453869042
CNVR214.1	chr1:71016694-71022161	WTCCC+ untagged	deletion	FALSE	NA	NA	NA	0.014087887555945
CNVR215.1	chr1:72132674-72133716	WTCCC+ untagged	duplication	FALSE	NA	NEGR1	NA	0.915847936292504
P1_M_061510_1_17	chr1:79994368-79995628	G1K untagged	deletion	TRUE	0.48306530214425	NA	NA	0.982001415917556
CNVR231.1	chr1:83898773-83899674	WTCCC+ untagged	deletion	FALSE	NA	NA	NA	0.522930207870825
CNVR237.1	chr1:86069229-86070139	WTCCC+ untagged	deletion	FALSE	NA	COL24A1	NA	0.64706743005524
CNVR255.1	chr1:99177456-99179919	WTCCC+ untagged	deletion	FALSE	NA	LPPR5	NA	0.159583467199295
CNVR261.1	chr1:101542543-101543601	WTCCC+ untagged	deletion	TRUE	0.133283693224125	NA	NA	0.375463711691027
P1_M_061510_1_960	chr1:102446990-102447134	G1K untagged	deletion	FALSE	NA	NA	NA	0.350955218449659
CNVR266.6	chr1:103946376-103955226	WTCCC+ untagged	deletion	FALSE	NA	NA	NA	0.39639418816601
CNVR266.9	chr1:103955227-103963339	WTCCC+ untagged	deletion	FALSE	NA	AMY2A	AMY2A	0.431863895491781
CNVR266.1	chr1:103963340-104010741	WTCCC+ unclusterable but real	duplication/deletion	FALSE	NA	AMY2A;AMY1A	AMY2A;AMY1A	0.349940011474739
CNVR266.15	chr1:104010742-104020856	WTCCC+ untagged	duplication	FALSE	NA	NA	NA	0.455973004549297
CNVR266.4	chr1:104021977-104029538	WTCCC+ unclusterable but real	duplication	FALSE	NA	NA	NA	0.364621216012022
CNVR266.5	chr1:104029539-104108080	WTCCC+ untagged	duplication	FALSE	NA	AMY1B;AMY1C	AMY1B;AMY1C	0.318166654568881
CNVR266.3	chr1:104108081-104118541	WTCCC+ unclusterable but real	duplication/deletion	FALSE	NA	NA	NA	0.280636015148717
CNVR268.2	chr1:104470632-104471440	WTCCC+	duplication	FALSE	NA	NA	NA	0.313543491073891
CNVR268.1	chr1:104471032-104471609	WTCCC+	duplication	FALSE	NA	NA	NA	0.207219271472776
P1_M_061510_1_260	chr1:105020167-105020985	G1K untagged	deletion	TRUE	0.0661549707602339	NA	NA	0.664869192626444
CNVR274.1	chr1:105469153-105469979	WTCCC+ untagged	duplication	TRUE	0.113791423001949	NA	NA	0.58733250068945
CNVR285.2	chr1:107024890-107025477	WTCCC+ unclusterable but real	duplication	FALSE	NA	NA	NA	0.440159161511308
CNVR286.1	chr1:107456827-107465258	WTCCC+ untagged	deletion	FALSE	NA	NA	NA	0.236043334535838
CNVR287.1	chr1:107976915-107977853	WTCCC+ unclusterable but real	duplication	FALSE	NA	VAV3	NA	0.704071640364729
CNVR289.1	chr1:108204507-108206926	WTCCC+ untagged	deletion	FALSE	NA	VAV3	NA	0.371624520756213
CNVR294.4	chr1:108561994-108716191	WTCCC+ unclusterable but real	duplication	TRUE	0.121999020088192	NBPF4	NBPF4	0.655446616426021
CNVR294.2	chr1:108716192-108802432	WTCCC+ untagged	duplication/deletion	TRUE	0.122076023391813	NBPF6	NBPF6	0.521628273888914
CNVR294.3	chr1:108826110-108827761	WTCCC+ untagged	deletion	TRUE	0.131488314883149	NA	NA	0.8855750460178
CNVR295.1	chr1:109150446-109151653	WTCCC+ untagged	deletion	FALSE	NA	STXBP3	STXBP3	0.00095564220095963
CNVR296.1	chr1:109168559-109173476	WTCCC+ untagged	deletion	FALSE	NA	AKNAD1	AKNAD1	0.175366109578658
CNVR299.3	chr1:109988369-109992645	WTCCC+ untagged	duplication/deletion	TRUE	0.406189083820663	NA	NA	0.86807096376479
CNVR299.6	chr1:109992646-110031700	WTCCC+ unclusterable but real	duplication	TRUE	0.272053083528493	GSTM4;GSTM2	GSTM4;GSTM2	0.430317213291972
G1KSVR.1_1	chr1:110031701-110037025	G1K untagged	deletion	TRUE	0.287294878170065	GSTM1	GSTM1	0.269137411784328
CNVR299.2	chr1:110053862-110060527	WTCCC+ untagged	duplication	TRUE	0.286827551533434	GSTM5	GSTM5	0.384636968664326
CNVR300.1	chr1:111180085-111190659	WTCCC+ untagged	deletion	TRUE	0.0710282651072125	NA	NA	0.887249037521056
CNVR301.1	chr1:111730544-111736420	WTCCC+ untagged	deletion	FALSE	NA	NA	NA	0.934244087336074
CNVR310.3	chr1:116932143-116955105	WTCCC+ unclusterable but real	duplication/deletion	FALSE	NA	IGSF3	IGSF3	0.131226205558219
CNVR310.1	chr1:116962038-117006700	WTCCC+ unclusterable but real	duplication	FALSE	NA	IGSF3	NA	0.936870578444103
CNVR310.2	chr1:116962038-117006203	WTCCC+ unclusterable but real	duplication	FALSE	NA	IGSF3	NA	0.936870578444103
P1_M_061510_1_968	chr1:119965035-119965117	G1K untagged	deletion	FALSE	NA	ZNF697	NA	0.131198405385096
CNVR319.2	chr1:120330616-120433323	WTCCC+ unclusterable but real	duplication	FALSE	NA	NOTCH2	NOTCH2	0.000369909635846059
CNVR319.3	chr1:120433324-120498601	WTCCC+ untagged	duplication	FALSE	NA	NA	NA	0.323227655665908
CNVR320.2	chr1:120639854-120640383	WTCCC+ unclusterable but real	deletion	FALSE	NA	NA	NA	0.00262760429700438
CNVR320.1	chr1:120640384-120738188	WTCCC+ unclusterable but real	duplication	FALSE	NA	FAM72B;FCGR1B	FAM72B;FCGR1B	0.726389013755708
CNVR321.2	chr1:120805585-120840316	WTCCC+ unclusterable but real	duplication	FALSE	NA	NA	NA	0.185283421385863
P2_M_061510_1_796	chr1:121086437-121088472	G1K untagged	deletion	FALSE	NA	NA	NA	0.91523946362088
CNVR322.2	chr1:121088473-121137072	WTCCC+ unclusterable but real	duplication	FALSE	NA	NA	NA	0.959250711977475
CNVR322.1	chr1:121137073-121186717	WTCCC+ unclusterable but real	duplication	FALSE	NA	NA	NA	0.308440245280633
CNVR322.4	chr1:121174632-121186717	WTCCC+	duplication	FALSE	NA	NA	NA	0.389518830973464
CNVR327.2	chr1:142010124-142026197	WTCCC+ unclusterable but real	deletion	FALSE	NA	NA	NA	0.603699959513068
P2_M_061510_1_573	chr1:142101822-142106166	G1K untagged	deletion	FALSE	NA	NA	NA	0.09635536748123
CNVR329.1	chr1:142119877-142123700	WTCCC+ unclusterable but real	duplication	FALSE	NA	NA	NA	0.118998540864016
CNVR329.3	chr1:142123701-142125636	WTCCC+ unclusterable but real	deletion	FALSE	NA	NA	NA	0.0990345348837072
CNVR330.1	chr1:142244648-142261235	WTCCC+ unclusterable but real	duplication/deletion	FALSE	NA	NA	NA	0.142473271812154
CNVR332.3	chr1:142612557-142614315	WTCCC+ untagged	duplication	FALSE	NA	NA	NA	0.329478773756582
CNVR332.4	chr1:142624524-142625150	WTCCC+ unclusterable but real	deletion	FALSE	NA	NA	NA	0.00544015249740229
CNVR332.1	chr1:142625151-142700497	WTCCC+ untagged	duplication	FALSE	NA	NA	NA	0.843679116246962
CNVR332.2	chr1:142804445-142807102	WTCCC+ unclusterable but real	duplication	FALSE	NA	NA	NA	0.107400625889865
CNVR333.1	chr1:142857165-142922997	WTCCC+ unclusterable but real	duplication	FALSE	NA	RP3-377D14.1	RP3-377D14.1	0.0304048639052676
CNVR333.3	chr1:142922998-142935791	WTCCC+ unclusterable but real	duplication	FALSE	NA	RP3-377D14.1	RP3-377D14.1	0.0227722195842054
CNVR334.1	chr1:142985885-142993538	WTCCC+ untagged	duplication	FALSE	NA	NA	NA	0.570412793464262
CNVR334.3	chr1:143085009-143113044	WTCCC+ unclusterable but real	duplication	TRUE	0.28192007797271	NA	NA	0.000800103211448907
CNVR335.3	chr1:143163138-143185987	WTCCC+ untagged	duplication	FALSE	NA	NA	NA	0.385013422858153
CNVR335.2	chr1:143214434-143238273	WTCCC+ unclusterable but real	duplication	FALSE	NA	NA	NA	2.7764071357466e-05
CNVR336.2	chr1:143329402-143333547	WTCCC+ unclusterable but real	duplication	FALSE	NA	NA	NA	0.0518096343660996
CNVR337.1	chr1:143383800-143422051	WTCCC+ unclusterable but real	duplication	TRUE	0.293735676088617	NA	NA	0.000963592860493075
CNVR338.3	chr1:143522106-143523288	WTCCC+ unclusterable but real	duplication	FALSE	NA	NBPF9	NBPF9	0.0951397332009483
CNVR338.6	chr1:143563118-143587745	WTCCC+ unclusterable but real	duplication	FALSE	NA	PDE4DIP	PDE4DIP	0.74789526617741
CNVR339.1	chr1:143659640-143795351	WTCCC+ unclusterable but real	duplication	FALSE	NA	PDE4DIP;AL590452.1	PDE4DIP;AL590452.1	4.56261868227806e-05
P1_M_061510_1_294	chr1:143804305-143808451	G1K untagged	deletion	FALSE	NA	NA	NA	0.694602674580623
CNVR340.1	chr1:143854096-143854729	WTCCC+ untagged	deletion	FALSE	NA	NA	NA	0.266862383868914
CNVR341.1	chr1:143900933-143967112	WTCCC+ unclusterable but real	duplication	FALSE	NA	NOTCH2NL;RP11-458D21.5	NOTCH2NL;RP11-458D21.5	3.38782499349115e-06
P1_M_061510_1_973	chr1:143967113-143967345	G1K untagged	deletion	FALSE	NA	NOTCH2NL;RP11-458D21.5	NA	0.0343857123286232
P2_M_061510_1_580	chr1:144003199-144003312	G1K untagged	deletion	FALSE	NA	RP11-458D21.5	NA	0.183193954035951
CNVR341.2	chr1:144003313-144090651	WTCCC+ unclusterable but real	duplication	FALSE	NA	RP11-458D21.5;NBPF10	RP11-458D21.5;NBPF10	0.00110496137677109
CNVR342.2	chr1:144746391-144750437	WTCCC+ unclusterable but real	duplication	FALSE	NA	NBPF11	NBPF11	0.0313955022008275
CNVR342.1	chr1:144750438-144772214	WTCCC+ unclusterable but real	duplication	FALSE	NA	NBPF11	NBPF11	0.000478940995274296
CNVR344.1	chr1:144926034-144932236	WTCCC+ unclusterable but real	duplication	FALSE	NA	NA	NA	0.0440835341660833
CNVR345.2	chr1:146043653-146047480	WTCCC+ unclusterable but real	duplication	FALSE	NA	NBPF24	NBPF24	0.0274740385242711
CNVR345.1	chr1:146047481-146069318	WTCCC+ unclusterable but real	duplication	FALSE	NA	NBPF24	NBPF24	0.000536987812304198
CNVR346.3	chr1:146380690-146398810	WTCCC+ unclusterable but real	duplication	FALSE	NA	NA	NA	0.000568689707256323
G1KSVR.1_3	chr1:146398811-146416090	G1K untagged	deletion	FALSE	NA	NA	NA	0.000277517672042676
P1_M_061510_1_1162	chr1:146460961-146462585	G1K untagged	deletion	FALSE	NA	NA	NA	0.0019226152650338
CNVR346.4	chr1:146462586-146492617	WTCCC+ unclusterable but real	duplication	FALSE	NA	NBPF14	NBPF14	0.0114821995207831
CNVR347.2	chr1:146542717-146587973	WTCCC+ unclusterable but real	duplication	FALSE	NA	PPIAL4D	PPIAL4D	0.00201213654633858
CNVR347.3	chr1:146587974-146616927	WTCCC+ untagged	duplication	FALSE	NA	NBPF20	NA	0.00138060849288603
CNVR347.1	chr1:146621073-146716792	WTCCC+ unclusterable but real	duplication	FALSE	NA	NBPF20	NBPF20	0.0264282450460491
CNVR348.1	chr1:146840958-146861169	WTCCC+ unclusterable but real	duplication	FALSE	NA	NBPF15	NBPF15	0.0124962570330761
CNVR348.5	chr1:146875943-146886329	WTCCC+ unclusterable but real	duplication	FALSE	NA	NA	NA	0.00071091182872996
CNVR348.2	chr1:146891811-146927363	WTCCC+ unclusterable but real	duplication	FALSE	NA	NA	NA	0.0103544682717915
P2_M_061510_1_733	chr1:147036311-147052240	G1K untagged	deletion	FALSE	NA	NA	NA	0.00238282106361342
CNVR349.3	chr1:147052241-147090322	WTCCC+ unclusterable but real	duplication	FALSE	NA	NA	NA	0.000191445095104079
CNVR350.1	chr1:147302148-147458910	WTCCC+ untagged	duplication	FALSE	NA	NA	NA	0.61548276090877
G1KSVR.1_4	chr1:147458911-147489788	G1K untagged	deletion	FALSE	NA	NA	NA	0.743294629963837
CNVR350.4	chr1:147507248-147516215	WTCCC+ untagged	deletion	FALSE	NA	NA	NA	0.58251917663053
P2_M_061510_1_582	chr1:147593030-147700028	G1K untagged	deletion	FALSE	NA	NA	NA	0.842449205098434
CNVR350.5	chr1:147725634-147726239	WTCCC+ untagged	duplication	FALSE	NA	FAM72C	FAM72C	0.417950908705088
CNVR351.1	chr1:147776324-147810225	WTCCC+ unclusterable but real	duplication	TRUE	0.281638624725677	NA	NA	0.00114962355351012
CNVR351.3	chr1:147889587-147974281	WTCCC+ unclusterable but real	duplication	FALSE	NA	AL358813.2	AL358813.2	0.460252366491815
CNVR351.5	chr1:147974282-148061895	WTCCC+ untagged	duplication	FALSE	NA	FCGR1A;HIST2H2BF;HIST2H3D	FCGR1A;HIST2H2BF;HIST2H3D	0.753324624170444
CNVR353.1	chr1:149126912-149129465	WTCCC+ untagged	deletion	FALSE	NA	NA	NA	0.787243374914913
CNVR356.2	chr1:150540839-150554163	WTCCC+ unclusterable but real	deletion	FALSE	NA	FLG	FLG	0.657333189777127
CNVR363.1	chr1:151401490-151402724	WTCCC+ unclusterable but real	deletion	TRUE	0.458004581318402	NA	NA	0.0325691276579609
CNVR377.1	chr1:157228357-157232921	WTCCC+ untagged	duplication	TRUE	0.119639376218324	NA	NA	0.167460967076066
CNVR378.1	chr1:157279390-157286455	WTCCC+ untagged	duplication/deletion	TRUE	0.472073170731707	IFI16	IFI16	0.76009245201391
CNVR381.1	chr1:157915386-157916253	WTCCC+ untagged	duplication/deletion	TRUE	0.26583820662768	NA	NA	0.0430492938222589
CNVR383.2	chr1:159675687-159678612	WTCCC+ unclusterable but real	duplication/deletion	FALSE	NA	NA	NA	0.995567368410956
CNVR383.3	chr1:159709345-159746568	WTCCC+ unclusterable but real	duplication	FALSE	NA	FCGR2A	FCGR2A	0.76225196111718
CNVR383.1	chr1:159811275-159913382	WTCCC+ untagged	deletion	FALSE	NA	FCGR2B;FCGR2C;FCGR3B	FCGR2B;FCGR2C;FCGR3B	0.0426549979884964
P1_M_061510_1_984	chr1:163281489-163281547	G1K untagged	deletion	TRUE	0.101781791554796	NA	NA	0.990828547568543
P1_M_061510_1_629	chr1:166031947-166034220	G1K untagged	deletion	FALSE	NA	NA	NA	0.56674101028604
CNVR396.1	chr1:166838889-166841321	WTCCC+ untagged	deletion	FALSE	NA	NA	NA	0.0660544463374267
CNVR397.1	chr1:167270951-167271957	WTCCC+	duplication	TRUE	0.133040935672515	NA	NA	0.278444852333933
P1_M_061510_1_990	chr1:167274374-167274473	G1K untagged	deletion	TRUE	0.300438596491228	NA	NA	0.73118311885564
P1_M_061510_1_992	chr1:170050210-170050272	G1K untagged	deletion	TRUE	0.463389916392197	NA	NA	0.381429784887111
CNVR402.1	chr1:171350367-171351575	WTCCC+ untagged	deletion	FALSE	NA	NA	NA	0.554514996281973
CNVR411.1	chr1:176715719-176747908	WTCCC+ untagged	duplication	FALSE	NA	NA	NA	0.759943114433552
CNVR415.1	chr1:177734262-177736379	WTCCC+ untagged	deletion	FALSE	NA	AXDND1	NA	0.457363876894678
CNVR419.1	chr1:179017029-179022129	WTCCC+ untagged	deletion	FALSE	NA	XPR1	NA	0.524695663612614
CNVR428.1	chr1:183276509-183278363	WTCCC+ untagged	deletion	TRUE	0.0628808189129905	NA	NA	0.038146080833264
CNVR444.1	chr1:189923760-189927690	WTCCC+ untagged	deletion	FALSE	NA	NA	NA	0.987133329586654
CNVR451.2	chr1:192716897-192721360	WTCCC+ unclusterable but real	duplication	TRUE	0.379541575225555	NA	NA	0.769720634018995
CNVR458.1	chr1:194869365-194870659	WTCCC+ unclusterable but real	deletion	FALSE	NA	NA	NA	0.800115403947287
CNVR459.1	chr1:194976941-195091905	WTCCC+	duplication/deletion	TRUE	0.222317913385827	CFH;CFHR3;CFHR1	CFH;CFHR3;CFHR1	0.016132625690742
P1_M_061510_1_871	chr1:195040511-195042130	G1K	deletion	TRUE	0.226549106049473	NA	NA	0.0408547828202779
CNVR459.5	chr1:195088605-195146676	WTCCC+ untagged	deletion	FALSE	NA	CFHR4	CFHR4	0.00236261928102197
CNVR459.2	chr1:195147465-195185893	WTCCC+ unclusterable but real	duplication/deletion	TRUE	0.246765010351967	CFHR2;CFHR4	CFHR2;CFHR4	0.020109529242172
P1_M_061510_1_666	chr1:197830638-197833264	G1K untagged	deletion	FALSE	NA	NA	NA	0.846310663405879
CNVR473.1	chr1:201330729-201331890	WTCCC+ untagged	duplication	FALSE	NA	NA	NA	0.209343846951932
P1_M_061510_1_668	chr1:201950931-201952854	G1K untagged	deletion	TRUE	0.176291423001949	ATP2B4	NA	0.85800043296692
P1_M_061510_1_369	chr1:202053109-202054076	G1K untagged	deletion	FALSE	NA	ZC3H11A	NA	0.411577941317821
CNVR479.2	chr1:204239359-204304389	WTCCC+ untagged	duplication	FALSE	NA	NA	NA	0.890541607109224
CNVR479.3	chr1:204304390-204305130	WTCCC+ unclusterable but real	deletion	FALSE	NA	FAM72A	NA	0.00248531843612572
CNVR481.1	chr1:204622578-204650235	WTCCC+ untagged	duplication	FALSE	NA	SRGAP2	SRGAP2	0.31563323750832
P1_M_061510_1_673	chr1:204881305-204882282	G1K int1d	deletion	FALSE	NA	DYRK3	NA	0.923129785653963
CNVR483.1	chr1:205359125-205359831	WTCCC+ untagged	duplication	TRUE	0.34990253411306	C4BPA	NA	0.99854730628042
P1_M_061510_1_1008	chr1:208001958-208002699	G1K untagged	deletion	TRUE	0.250436735712503	TRAF3IP3	TRAF3IP3	0.0221925862844877
CNVR494.1	chr1:209753083-209753675	WTCCC+ unclusterable but real	duplication	FALSE	NA	NA	NA	0.26150856955769
CNVR498.1	chr1:211071486-211079763	WTCCC+ untagged	deletion	FALSE	NA	C1orf227	C1orf227	0.710434844887288
P1_M_061510_1_389	chr1:215984134-215984447	G1K	deletion	FALSE	NA	SPATA17	NA	0.677124370482214
CNVR513.1	chr1:220440566-220447122	WTCCC+ untagged	duplication/deletion	TRUE	0.297636452241715	NA	NA	0.28723087208
CNVR517.1	chr1:222141222-222179072	WTCCC+ unclusterable but real	deletion	FALSE	NA	NA	NA	0.0188257815252016
CNVR518.1	chr1:222269083-222270965	WTCCC+ unclusterable but real	deletion	FALSE	NA	NA	NA	0.0337169060482498
P1_M_061510_1_407	chr1:223740095-223740425	G1K untagged	deletion	FALSE	NA	NA	NA	0.644203835029687
CNVR534.1	chr1:228568676-228589684	WTCCC+ unclusterable but real	duplication	FALSE	NA	PGBD5	PGBD5	0.307151370372929
CNVR539.1	chr1:230525246-230526864	WTCCC+ untagged	deletion	TRUE	0.312743664717349	NA	NA	0.0919609322340686
CNVR540.1	chr1:230788474-230789653	WTCCC+ unclusterable but real	deletion	FALSE	NA	NA	NA	0.0153675886147269
CNVR547.1	chr1:232978568-233024889	WTCCC+ unclusterable but real	duplication/deletion	FALSE	NA	NA	NA	0.334458956147908
P2_M_061510_1_45	chr1:234615709-234617952	G1K untagged	deletion	FALSE	NA	NA	NA	0.102097738094532
CNVR553.1	chr1:234985539-234987149	WTCCC+	duplication	FALSE	NA	ACTN2	NA	0.0842624710608768
CNVR565.3	chr1:241186957-241204889	WTCCC+ unclusterable but real	deletion	FALSE	NA	NA	NA	0.00330533929225426
CNVR565.5	chr1:241247460-241252604	WTCCC+ unclusterable but real	duplication/deletion	FALSE	NA	NA	NA	0.0615061517643855
CNVR565.4	chr1:241252605-241256586	WTCCC+ unclusterable but real	deletion	FALSE	NA	NA	NA	0.0329721662071988
CNVR566.1	chr1:241703401-241704384	WTCCC+ unclusterable but real	deletion	FALSE	NA	SDCCAG8	NA	0.0257079630386616
CNVR569.1	chr1:242583567-242586158	WTCCC+ unclusterable but real	duplication	FALSE	NA	C1orf100	NA	0.183406572604216
P1_M_061510_1_1035	chr1:242704432-242704483	G1K untagged	deletion	FALSE	NA	C1orf101	NA	0.116602083044539
CNVR574.1	chr1:243672564-243674450	WTCCC+ unclusterable but real	deletion	FALSE	NA	KIF26B	NA	0.0983837625299434
P1_M_061510_1_712	chr1:243703357-243714626	G1K untagged	deletion	FALSE	NA	KIF26B	NA	0.108621376162708
P1_M_061510_1_445	chr1:243925676-243925805	G1K untagged	deletion	TRUE	0.277288497464638	KIF26B	NA	0.348566414634108
CNVR576.1	chr1:244204440-244207016	WTCCC+ unclusterable but real	duplication/deletion	FALSE	NA	SMYD3	NA	0.992041961461343
CNVR578.1	chr1:244301690-244302524	WTCCC+ unclusterable but real	duplication/deletion	FALSE	NA	SMYD3	NA	0.20982855016565
CNVR581.1	chr1:244617632-244619964	WTCCC+	deletion	FALSE	NA	SMYD3	NA	0.504732008110424
CNVR583.1	chr1:244749795-244752090	WTCCC+ untagged	deletion	TRUE	0.274248717322258	NA	NA	0.301822849992682
P2_M_061510_1_274	chr1:245039515-245039574	G1K untagged	deletion	FALSE	NA	NA	NA	0.0925317679946578
P1_M_061510_1_719	chr1:245636153-245636383	G1K untagged	deletion	FALSE	NA	NA	NA	0.665672525375491
CNVR595.1	chr1:246612917-246614970	WTCCC+ untagged	duplication/deletion	TRUE	0.195882642998028	NA	NA	0.120081792444584
CNVR595.2	chr1:246613504-246614417	WTCCC+ untagged	deletion	TRUE	0.19680196801968	NA	NA	0.128511227020535
CNVR597.2	chr1:246670883-246701820	WTCCC+ unclusterable but real	duplication	FALSE	NA	OR2T2	OR2T2	0.579251840601716
P1_M_061510_1_455	chr1:246822253-246825103	G1K untagged	deletion	TRUE	0.132675438596491	OR2T10	OR2T10	0.811404214498986
CNVR601.1	chr1:246874945-246875514	WTCCC+ untagged	duplication	FALSE	NA	NA	NA	0.485137720181543
CNVR605.1	chr1:247056376-247057061	WTCCC+ untagged	deletion	FALSE	NA	NA	NA	0.886972922016693
P1_M_061510_2_529	chr2:22153-24856	G1K untagged	deletion	FALSE	NA	NA	NA	0.284649522975156
CNVR610.1	chr2:283607-284402	WTCCC+ unclusterable but real	deletion	FALSE	NA	NA	NA	0.322791305082575
CNVR611.1	chr2:296307-299117	WTCCC+ unclusterable but real	duplication/deletion	FALSE	NA	NA	NA	0.726030251708468
CNVR613.1	chr2:388384-391204	WTCCC+ unclusterable but real	duplication/deletion	TRUE	0.319534767383692	NA	NA	0.72564006226079
CNVR616.1	chr2:432008-433033	WTCCC+	deletion	FALSE	NA	NA	NA	0.849754872741185
CNVR617.1	chr2:485037-485861	WTCCC+ untagged	deletion	FALSE	NA	NA	NA	0.564029849459468
CNVR624.1	chr2:897782-899792	WTCCC+ unclusterable but real	deletion	FALSE	NA	NA	NA	0.733925094549476
CNVR626.1	chr2:998223-1000537	WTCCC+ unclusterable but real	duplication	FALSE	NA	SNTG2	NA	0.0090176740712862
CNVR629.1	chr2:1128817-1130050	WTCCC+ unclusterable but real	deletion	FALSE	NA	SNTG2	NA	0.604254102404436
CNVR631.2	chr2:1206894-1209794	WTCCC+ unclusterable but real	deletion	FALSE	NA	SNTG2	NA	0.920922122592156
CNVR632.1	chr2:1299319-1301346	WTCCC+ unclusterable but real	deletion	FALSE	NA	SNTG2	NA	0.497081160855433
CNVR633.1	chr2:1325040-1329150	WTCCC+	duplication/deletion	FALSE	NA	SNTG2	NA	0.388684465314276
CNVR634.1	chr2:1344051-1346376	WTCCC+ untagged	deletion	FALSE	NA	SNTG2	NA	0.0242977974648337
CNVR637.6	chr2:1507341-1514334	WTCCC+ unclusterable but real	duplication	FALSE	NA	TPO	NA	0.413513160980055
P1_M_061510_2_1049	chr2:1507866-1515133	G1K untagged	deletion	FALSE	NA	TPO	NA	0.507285879787503
CNVR637.3	chr2:1514349-1515134	WTCCC+ unclusterable but real	deletion	FALSE	NA	TPO	NA	0.677345377437804
CNVR637.4	chr2:1515135-1516254	WTCCC+ unclusterable but real	duplication	FALSE	NA	TPO	NA	0.526556996628531
CNVR637.1	chr2:1516256-1518687	WTCCC+ untagged	deletion	FALSE	NA	TPO	NA	0.776465318717241
CNVR641.1	chr2:1601919-1602628	WTCCC+ unclusterable but real	duplication	FALSE	NA	NA	NA	0.964322865350784
CNVR643.1	chr2:1689235-1690212	WTCCC+ untagged	deletion	TRUE	0.460541310541311	PXDN	NA	0.852736351851966
P2_M_061510_2_208	chr2:1714072-1714123	G1K untagged	deletion	FALSE	NA	PXDN	NA	0.0575148828881493
CNVR649.1	chr2:2562810-2564240	WTCCC+ unclusterable but real	duplication	FALSE	NA	NA	NA	0.741307240202104
CNVR650.1	chr2:2705147-2705842	WTCCC+	duplication	FALSE	NA	NA	NA	0.355887936111508
CNVR652.1	chr2:2777617-2778107	WTCCC+ untagged	deletion	FALSE	NA	NA	NA	0.966736732801627
CNVR654.1	chr2:3163234-3164299	WTCCC+ unclusterable but real	duplication/deletion	FALSE	NA	NA	NA	0.703379736546376
CNVR655.1	chr2:3419422-3421257	WTCCC+ unclusterable but real	duplication/deletion	FALSE	NA	TRAPPC12	NA	0.387579947751292
CNVR656.2	chr2:3696967-3698202	WTCCC+ unclusterable but real	deletion	FALSE	NA	ALLC	NA	0.66711827738824
CNVR657.1	chr2:3710705-3715673	WTCCC+ untagged	deletion	FALSE	NA	ALLC	NA	0.477359967705576
CNVR662.1	chr2:5653565-5654755	WTCCC+ untagged	deletion	FALSE	NA	NA	NA	0.502562416340796
CNVR675.1	chr2:9463600-9464235	WTCCC+ unclusterable but real	duplication/deletion	FALSE	NA	ITGB1BP1	NA	0.308529255684988
P1_M_061510_2_89	chr2:9842923-9846499	G1K untagged	deletion	TRUE	0.0615253411306043	NA	NA	0.975085883823167
P1_M_061510_2_94	chr2:10999290-10999646	G1K untagged	deletion	FALSE	NA	NA	NA	0.99492406060317
P2_M_061510_2_111	chr2:11346231-11346312	G1K untagged	deletion	FALSE	NA	ROCK2	NA	0.434048086917483
CNVR685.1	chr2:11502937-11504172	WTCCC+ unclusterable but real	duplication	FALSE	NA	E2F6	E2F6	0.644442513385433
CNVR687.1	chr2:11911456-11912751	WTCCC+ unclusterable but real	duplication/deletion	FALSE	NA	NA	NA	0.760179547858072
CNVR688.1	chr2:11936443-11939000	WTCCC+ untagged	duplication	FALSE	NA	NA	NA	0.447383594911397
CNVR691.1	chr2:13004883-13010647	WTCCC+ untagged	deletion	FALSE	NA	NA	NA	0.370436026176821
CNVR692.1	chr2:13417182-13472652	WTCCC+ unclusterable but real	duplication/deletion	FALSE	NA	NA	NA	0.365803817097697
CNVR692.2	chr2:13472653-13479320	WTCCC+ untagged	deletion	FALSE	NA	NA	NA	0.43096094031175
CNVR693.1	chr2:13497032-13515653	WTCCC+ unclusterable but real	duplication/deletion	FALSE	NA	NA	NA	0.269981631032026
CNVR695.1	chr2:14283523-14284134	WTCCC+ unclusterable but real	deletion	FALSE	NA	NA	NA	0.0303675346328005
P1_M_061510_2_97	chr2:14422304-14422448	G1K untagged	deletion	TRUE	0.0806923451974647	NA	NA	0.848670257223123
P1_M_061510_2_99	chr2:14621620-14627567	G1K untagged	deletion	TRUE	0.0450779727095517	NA	NA	0.197341393638439
CNVR702.2	chr2:17982337-17982891	WTCCC+ untagged	deletion	TRUE	0.116593567251462	NA	NA	0.236645674934547
P1_M_061510_2_900	chr2:18769627-18770829	G1K untagged	deletion	TRUE	0.248286833088595	NA	NA	0.083476369035345
CNVR719.1	chr2:24453732-24464909	WTCCC+ untagged	deletion	FALSE	NA	NA	NA	0.336109458393053
CNVR722.1	chr2:25148155-25152249	WTCCC+ untagged	duplication	FALSE	NA	EFR3B	NA	0.919073633620378
P2_M_061510_2_646	chr2:30156630-30156776	G1K untagged	deletion	TRUE	0.206091869319577	NA	NA	0.582568698179728
P1_M_061510_2_128	chr2:34819233-34820773	G1K untagged	deletion	TRUE	0.0931026078479162	NA	NA	0.0765586063800419
CNVR752.1	chr2:36186093-36193059	WTCCC+ untagged	deletion	FALSE	NA	NA	NA	0.807898629300037
CNVR759.1	chr2:38809381-38826334	WTCCC+ untagged	deletion	TRUE	0.0589668615984406	GALM;SRSF7	GALM;SRSF7	0.862268483791608
CNVR763.1	chr2:41091877-41104422	WTCCC+ untagged	deletion	FALSE	NA	NA	NA	0.080736171145586
CNVR768.1	chr2:42199654-42200606	WTCCC+ untagged	deletion	TRUE	0.408116012673653	NA	NA	0.952898203048462
CNVR773.1	chr2:43376883-43388044	WTCCC+ unclusterable but real	deletion	FALSE	NA	THADA	NA	0.852106212614824
CNVR780.1	chr2:45611617-45613496	WTCCC+ untagged	deletion	FALSE	NA	SRBD1	NA	0.330647161124013
CNVR793.1	chr2:51780138-51781276	WTCCC+ untagged	deletion	TRUE	0.102485985864002	NA	NA	0.299247092841445
CNVR796.1	chr2:53411428-53413564	WTCCC+ untagged	duplication/deletion	FALSE	NA	NA	NA	0.464103850143763
CNVR797.3	chr2:53535134-53541268	WTCCC+ unclusterable but real	duplication	FALSE	NA	NA	NA	0.118957592428699
CNVR810.1	chr2:59476800-59484511	WTCCC+ untagged	deletion	FALSE	NA	NA	NA	0.0976167453510272
P1_M_061510_2_184	chr2:61733677-61734610	G1K untagged	deletion	TRUE	0.130847953216374	NA	NA	0.0641873701623324
CNVR816.1	chr2:64149705-64156923	WTCCC+ untagged	duplication	FALSE	NA	NA	NA	0.130568792890164
CNVR834.1	chr2:73863215-73892893	WTCCC+ unclusterable but real	duplication/deletion	FALSE	NA	C2orf78	C2orf78	0.317411538508285
CNVR843.1	chr2:76698302-76698967	WTCCC+ untagged	deletion	FALSE	NA	NA	NA	0.35218739923228
CNVR849.1	chr2:79185041-79193270	WTCCC+ untagged	deletion	FALSE	NA	NA	NA	0.54026039675811
G1KSVR.2_1	chr2:86307028-86307102	G1K untagged	deletion	FALSE	NA	REEP1	NA	0.708661286785977
CNVR861.1	chr2:87420870-87476319	WTCCC+ unclusterable but real	duplication	FALSE	NA	NA	NA	0.872119200042495
P1_M_061510_2_611	chr2:87509166-87510593	G1K untagged	deletion	FALSE	NA	NA	NA	0.0172501218036173
CNVR861.3	chr2:87511934-87820922	WTCCC+ untagged	duplication	TRUE	0.482813261823501	NA	NA	0.901597367718935
P1_M_061510_2_949	chr2:88210953-88211267	G1K untagged	deletion	TRUE	0.324074074074074	NA	NA	0.188793850859847
P1_M_061510_2_613	chr2:88913400-88940251	G1K untagged	deletion	FALSE	NA	IGKC	IGKC	0.158145154352052
CNVR866.16	chr2:88940252-88941206	WTCCC+ unclusterable but real	duplication	FALSE	NA	IGKJ5	IGKJ5	0.345188152898887
CNVR866.2	chr2:88941207-88942225	WTCCC+ untagged	duplication	FALSE	NA	IGKJ5;IGKJ4;IGKJ3;IGKJ2	IGKJ5;IGKJ4;IGKJ3;IGKJ2	0.260472061440131
CNVR866.13	chr2:88942452-88947072	WTCCC+ untagged	deletion	TRUE	0.0713761018609207	IGKJ1	IGKJ1	0.00194391169627713
CNVR866.18	chr2:88966787-88978418	WTCCC+ untagged	deletion	TRUE	0.0707257072570726	IGKV5-2	IGKV5-2	0.0351160632972493
CNVR866.6	chr2:89046900-89056790	WTCCC+ unclusterable but real	duplication	TRUE	0.0703337453646477	IGKV1-6	IGKV1-6	0.00615509953855549
CNVR866.12	chr2:89056791-89057824	WTCCC+ untagged	duplication	TRUE	0.067933432687531	NA	NA	0.00628278783701612
CNVR866.19	chr2:89057825-89059228	WTCCC+ unclusterable but real	duplication	FALSE	NA	IGKV3-7	IGKV3-7	0.558080038991645
CNVR866.20	chr2:89066077-89068951	WTCCC+ untagged	duplication	FALSE	NA	NA	NA	0.0211257151295786
CNVR866.21	chr2:89068952-89072576	WTCCC+ untagged	duplication	FALSE	NA	NA	NA	0.0571823464786664
CNVR866.14	chr2:89078187-89085453	WTCCC+ unclusterable but real	deletion	TRUE	0.0636926889714994	NA	NA	0.00437975829527657
CNVR866.9	chr2:89078187-89121123	WTCCC+ unclusterable but real	duplication	FALSE	NA	IGKV1-9;IGKV3-11;IGKV1-12	IGKV1-9;IGKV3-11;IGKV1-12	0.00781338316006308
CNVR866.10	chr2:89130761-89240369	WTCCC+ untagged	duplication/deletion	FALSE	NA	IGKV3-15;IGKV1-16;IGKV1-17;IGKV3-20;IGKV6-21	IGKV3-15;IGKV1-16;IGKV1-17;IGKV3-20;IGKV6-21	0.164007842699129
CNVR866.22	chr2:89240370-89256750	WTCCC+ unclusterable but real	deletion	FALSE	NA	IGKV6-21	IGKV6-21	0.329282758376608
CNVR866.11	chr2:89257121-89302227	WTCCC+ unclusterable but real	duplication	FALSE	NA	IGKV2-24;IGKV1-27	IGKV2-24;IGKV1-27	0.229828193198314
CNVR866.15	chr2:89302228-89325377	WTCCC+ unclusterable but real	duplication	FALSE	NA	IGKV2-28	IGKV2-28	0.994040550250863
CNVR866.23	chr2:89325518-89348836	WTCCC+ unclusterable but real	deletion	FALSE	NA	IGKV2-30	IGKV2-30	0.852147835867045
CNVR866.7	chr2:89348837-89389122	WTCCC+ untagged	duplication/deletion	FALSE	NA	IGKV1-33;IGKV1-37;IGKV1D-37	IGKV1-33;IGKV1-37;IGKV1D-37	0.351860782004229
P1_M_061510_2_240	chr2:89389123-89389270	G1K untagged	deletion	FALSE	NA	NA	NA	0.603208761878145
CNVR867.4	chr2:89561597-89590370	WTCCC+ untagged	deletion	FALSE	NA	IGKV1D-33	IGKV1D-33	0.55161620151269
CNVR867.11	chr2:89590371-89613533	WTCCC+ untagged	deletion	FALSE	NA	IGKV1D-33;IGKV2D-30	IGKV1D-33;IGKV2D-30	0.237056602630522
CNVR867.7	chr2:89613915-89636867	WTCCC+ untagged	duplication	FALSE	NA	IGKV2D-29;IGKV2D-28	IGKV2D-29;IGKV2D-28	0.644496478222758
CNVR867.1	chr2:89636868-89681855	WTCCC+ unclusterable but real	duplication	FALSE	NA	IGKV2D-26;IGKV2D-24	IGKV2D-26;IGKV2D-24	0.79417908566565
CNVR867.12	chr2:89682526-89698282	WTCCC+ unclusterable but real	deletion	FALSE	NA	IGKV6D-21	IGKV6D-21	0.702843958022463
CNVR867.6	chr2:89698283-89715705	WTCCC+ untagged	duplication/deletion	FALSE	NA	IGKV6D-21;IGKV3D-20	IGKV6D-21;IGKV3D-20	0.99133837440502
CNVR867.5	chr2:89740185-89757545	WTCCC+ untagged	deletion	TRUE	0.469656349012917	IGKV6D-41	IGKV6D-41	0.389809432433686
CNVR867.14	chr2:89758496-89791665	WTCCC+ unclusterable but real	duplication	FALSE	NA	IGKV1D-17;IGKV1D-16;IGKV3D-15	IGKV1D-17;IGKV1D-16;IGKV3D-15	0.595071190796113
CNVR867.9	chr2:89837151-89842645	WTCCC+ unclusterable but real	deletion	FALSE	NA	NA	NA	0.420080742485273
CNVR867.10	chr2:89842646-89864454	WTCCC+ untagged	duplication/deletion	FALSE	NA	IGKV3D-11	IGKV3D-11	0.508098701804956
CNVR867.8	chr2:89864455-89866690	WTCCC+ untagged	duplication	FALSE	NA	IGKV1D-42	IGKV1D-42	0.600995305537566
P1_M_061510_2_852	chr2:89878911-89884930	G1K untagged	deletion	FALSE	NA	NA	NA	0.342931128762655
P2_M_061510_2_533	chr2:89888486-89897540	G1K untagged	deletion	FALSE	NA	IGKV1D-8	IGKV1D-8	0.438944173081537
P2_M_061510_2_534	chr2:89897546-89911630	G1K untagged	deletion	FALSE	NA	IGKV1D-8;IGKV3D-7	IGKV1D-8;IGKV3D-7	0.169544631212312
CNVR867.16	chr2:89912709-89958801	WTCCC+ unclusterable but real	duplication	FALSE	NA	NA	NA	0.633804313266713
P1_M_061510_2_950	chr2:91043624-91049215	G1K untagged	deletion	FALSE	NA	NA	NA	0.00705841877270842
CNVR870.5	chr2:91065499-91120608	WTCCC+ unclusterable but real	duplication	FALSE	NA	NA	NA	0.494181141558375
CNVR870.2	chr2:91281578-91289542	WTCCC+ unclusterable but real	duplication	FALSE	NA	NA	NA	0.453736183595411
CNVR870.3	chr2:91289947-91324645	WTCCC+ unclusterable but real	duplication/deletion	FALSE	NA	NA	NA	0.675300806893553
CNVR870.1	chr2:91324832-91336829	WTCCC+ unclusterable but real	duplication	FALSE	NA	NA	NA	0.620009293918539
CNVR874.1	chr2:91631400-91636334	WTCCC+ unclusterable but real	deletion	FALSE	NA	NA	NA	0.749338016491479
P2_M_061510_2_684	chr2:95891580-95909217	G1K untagged	deletion	FALSE	NA	NA	NA	0.0487405390649799
CNVR880.1	chr2:95920350-95943460	WTCCC+ unclusterable but real	deletion	FALSE	NA	NA	NA	0.00140011857032327
CNVR882.1	chr2:96031154-96038890	WTCCC+ untagged	deletion	FALSE	NA	NA	NA	0.63758639218267
CNVR885.2	chr2:97125873-97129964	WTCCC+ untagged	deletion	TRUE	0.482905982905983	NA	NA	0.123224904076854
CNVR885.1	chr2:97129965-97132949	WTCCC+ untagged	deletion	FALSE	NA	NA	NA	0.217206127001066
CNVR895.1	chr2:101599029-101599823	WTCCC+ untagged	deletion	TRUE	0.139985380116959	NA	NA	0.218544793766488
P1_M_061510_2_958	chr2:104551704-104551783	G1K untagged	deletion	FALSE	NA	NA	NA	0.731164209501656
CNVR898.1	chr2:104912176-104916334	WTCCC+ untagged	deletion	FALSE	NA	NA	NA	0.775545460367926
CNVR899.1	chr2:105028475-105031989	WTCCC+ untagged	deletion	FALSE	NA	MRPS9	NA	0.875691863627525
CNVR900.1	chr2:105714269-105719711	WTCCC+ untagged	deletion	FALSE	NA	NA	NA	0.649221516276802
P2_M_061510_2_581	chr2:105804625-105804744	G1K untagged	deletion	FALSE	NA	NCK2	NA	0.0401792351976031
CNVR910.1	chr2:107383126-107385883	WTCCC+ untagged	deletion	FALSE	NA	NA	NA	0.571337549497027
P2_M_061510_2_457	chr2:109056337-109061612	G1K untagged	deletion	TRUE	0.0605654399220083	NA	NA	0.400450350309126
CNVR920.1	chr2:109800216-109804879	WTCCC+ untagged	deletion	TRUE	0.339518309166871	NA	NA	0.00631919483435786
CNVR921.1	chr2:110040419-110090723	WTCCC+ untagged	duplication/deletion	FALSE	NA	NA	NA	0.896050455631305
CNVR922.1	chr2:110106467-110112405	WTCCC+ unclusterable but real	duplication	FALSE	NA	NA	NA	0.920359503687757
CNVR923.3	chr2:110345505-110348188	WTCCC+ untagged	duplication	FALSE	NA	NA	NA	0.93602801598352
CNVR924.1	chr2:110561454-110573471	WTCCC+ unclusterable but real	duplication	FALSE	NA	NA	NA	0.910869099035165
CNVR925.1	chr2:110588011-110634474	WTCCC+ untagged	duplication/deletion	FALSE	NA	LIMS3L	NA	0.852911128077826
CNVR927.2	chr2:111812214-111817008	WTCCC+ untagged	deletion	FALSE	NA	NA	NA	0.399728688047786
CNVR927.1	chr2:111817009-112091455	WTCCC+ untagged	duplication	FALSE	NA	NA	NA	0.237816725899524
CNVR930.1	chr2:112587674-112589694	WTCCC+	deletion	FALSE	NA	TMEM87B	NA	0.824314416621639
CNVR932.1	chr2:112761633-112766181	WTCCC+ untagged	duplication	TRUE	0.328721841332027	ZC3H6	NA	0.284808517148161
P1_M_061510_2_640	chr2:113867796-113870081	G1K untagged	deletion	FALSE	NA	NA	NA	0.766668778142542
CNVR934.1	chr2:114039297-114078338	WTCCC+ unclusterable but real	duplication	FALSE	NA	NA	NA	0.400361419838686
CNVR939.1	chr2:115167069-115171065	WTCCC+ unclusterable but real	duplication	FALSE	NA	NA	NA	0.411495216373184
CNVR942.1	chr2:116217719-116219847	WTCCC+ untagged	deletion	FALSE	NA	DPP10	NA	0.168004550126825
CNVR949.1	chr2:120853769-120857514	WTCCC+ untagged	deletion	FALSE	NA	NA	NA	0.846896557398133
P1_M_061510_2_1071	chr2:125483030-125484717	G1K untagged	deletion	TRUE	0.441930618401207	NA	NA	0.786851007811126
CNVR964.1	chr2:126094787-126102434	WTCCC+ untagged	duplication	FALSE	NA	NA	NA	0.507126273406359
CNVR976.1	chr2:129354960-129363051	WTCCC+ untagged	deletion	TRUE	0.180355837192298	NA	NA	0.173389116248804
P1_M_061510_2_291	chr2:129501008-129503659	G1K untagged	deletion	FALSE	NA	NA	NA	0.146670008543074
P1_M_061510_2_657	chr2:129958714-129967878	G1K untagged	deletion	FALSE	NA	NA	NA	0.206793891460105
CNVR982.1	chr2:130410408-130419498	WTCCC+ unclusterable but real	deletion	FALSE	NA	NA	NA	0.297560269348317
CNVR982.4	chr2:130449239-130451414	WTCCC+ unclusterable but real	deletion	FALSE	NA	NA	NA	0.944297553513
CNVR986.1	chr2:130682838-130684330	WTCCC+ untagged	deletion	FALSE	NA	NA	NA	0.000284693605863916
CNVR987.1	chr2:130884610-130896893	WTCCC+ unclusterable but real	deletion	FALSE	NA	NA	NA	0.462438189127119
CNVR988.1	chr2:131030431-131038196	WTCCC+ untagged	deletion	TRUE	0.093201754385965	NA	NA	0.375788945649691
CNVR990.1	chr2:131331321-131337936	WTCCC+ untagged	deletion	FALSE	NA	NA	NA	0.924299301598973
CNVR992.1	chr2:131646659-131666754	WTCCC+ unclusterable but real	deletion	FALSE	NA	NA	NA	0.574707100304331
CNVR992.2	chr2:131666755-131675855	WTCCC+ unclusterable but real	duplication	FALSE	NA	NA	NA	0.613920951561414
CNVR993.1	chr2:131779952-131787221	WTCCC+ unclusterable but real	deletion	FALSE	NA	NA	NA	0.677083238655321
CNVR994.1	chr2:131800438-131836985	WTCCC+ unclusterable but real	deletion	FALSE	NA	NA	NA	0.94009646204009
CNVR995.1	chr2:131938233-131941074	WTCCC+ untagged	deletion	FALSE	NA	NA	NA	0.00137634056147862
CNVR996.1	chr2:132026419-132060430	WTCCC+ unclusterable but real	deletion	FALSE	NA	NA	NA	0.979182141563767
CNVR997.2	chr2:132110615-132156117	WTCCC+ unclusterable but real	deletion	FALSE	NA	NA	NA	0.608131783461333
CNVR997.1	chr2:132156118-132207210	WTCCC+ unclusterable but real	deletion	FALSE	NA	C2orf27A	NA	0.660484768310173
CNVR997.3	chr2:132211331-132228203	WTCCC+ unclusterable but real	deletion	FALSE	NA	C2orf27A	C2orf27A	0.671718931522387
CNVR999.1	chr2:132727944-132755718	WTCCC+ unclusterable but real	duplication	FALSE	NA	NA	NA	0.136334870728752
CNVR999.2	chr2:132733351-132752848	WTCCC+	duplication	FALSE	NA	NA	NA	0.0993122200290038
CNVR999.5	chr2:132755719-132763763	WTCCC+ unclusterable but real	duplication	FALSE	NA	NA	NA	0.133729723077036
P2_M_061510_2_477	chr2:133387884-133390870	G1K untagged	deletion	FALSE	NA	NCKAP5	NA	0.814669921264787
CNVR1018.1	chr2:143794108-143794668	WTCCC+ unclusterable but real	duplication	FALSE	NA	ARHGAP15	NA	0.386724391908915
CNVR1021.1	chr2:147658115-147663262	WTCCC+ untagged	deletion	TRUE	0.0302144249512671	NA	NA	0.911587015507464
P1_M_061510_2_671	chr2:150739384-150746492	G1K untagged	deletion	FALSE	NA	NA	NA	0.669227683141674
CNVR1026.1	chr2:152144021-152172216	WTCCC+ untagged	duplication	TRUE	0.38445060483871	NEB	NEB	0.194747734656005
CNVR1030.1	chr2:156067226-156067762	WTCCC+ unclusterable but real	duplication	FALSE	NA	NA	NA	0.0356147528416486
P2_M_061510_2_183	chr2:156458528-156458621	G1K untagged	deletion	TRUE	0.193961232604374	NA	NA	0.3176478260852
CNVR1031.1	chr2:156541942-156544979	WTCCC+ untagged	deletion	TRUE	0.0405701754385965	NA	NA	0.23018327895176
CNVR1034.1	chr2:159330559-159331295	WTCCC+ untagged	duplication	TRUE	0.0528752436647173	NA	NA	0.680042433878224
CNVR1037.1	chr2:159668040-159669209	WTCCC+ untagged	duplication	TRUE	0.373595505617977	TANC1	NA	0.408026841289425
CNVR1040.2	chr2:161843446-161845133	WTCCC+ unclusterable but real	duplication	FALSE	NA	NA	NA	0.213114788178185
CNVR1040.1	chr2:161845134-161847400	WTCCC+ unclusterable but real	duplication/deletion	FALSE	NA	NA	NA	0.0603381214719356
CNVR1043.1	chr2:164349439-164353966	WTCCC+ untagged	deletion	TRUE	0.0754142300194932	NA	NA	0.998239951272482
CNVR1044.1	chr2:165536378-165563658	WTCCC+ unclusterable but real	duplication	FALSE	NA	NA	NA	0.692644991473505
CNVR1044.2	chr2:165565683-165573275	WTCCC+ untagged	deletion	FALSE	NA	NA	NA	0.0105439093999566
CNVR1057.1	chr2:176386118-176387982	WTCCC+ unclusterable but real	duplication	TRUE	0.238627981313007	NA	NA	0.65713151452194
CNVR1062.2	chr2:178546030-178556101	WTCCC+ unclusterable but real	deletion	TRUE	0.0746832358674464	PDE11A	NA	0.503685431977706
CNVR1063.1	chr2:178564675-178565468	WTCCC+ untagged	deletion	FALSE	NA	PDE11A	NA	0.516130994411007
CNVR1065.1	chr2:179004449-179005231	WTCCC+ untagged	deletion	TRUE	0.390705050012198	PRKRA	PRKRA	1.34980015818544e-100
P1_M_061510_2_388	chr2:179023384-179023938	G1K untagged	deletion	TRUE	0.389639086668303	PRKRA	PRKRA	1.49151469153444e-114
P1_M_061510_2_702	chr2:189804096-189811162	G1K untagged	deletion	FALSE	NA	NA	NA	0.482334517598933
P1_M_061510_2_426	chr2:198466673-198469910	G1K untagged	deletion	FALSE	NA	PLCL1	NA	0.0601535379695082
CNVR1105.1	chr2:201987796-201988493	WTCCC+ unclusterable but real	deletion	FALSE	NA	TRAK2	NA	0.361327599557459
CNVR1107.1	chr2:202438924-202440709	WTCCC+ untagged	deletion	FALSE	NA	CDK15	NA	0.0786046724125732
CNVR1113.1	chr2:203890300-203899719	WTCCC+ untagged	deletion	FALSE	NA	NA	NA	0.214974336223247
CNVR1121.1	chr2:207568968-207574008	WTCCC+ untagged	deletion	FALSE	NA	NA	NA	0.628867166198187
CNVR1126.1	chr2:212479871-212483340	WTCCC+ untagged	deletion	FALSE	NA	ERBB4	NA	0.490257940260553
CNVR1133.1	chr2:215437065-215439088	WTCCC+ unclusterable but real	deletion	TRUE	0.372623110677718	NA	NA	0.378215817530852
CNVR1135.1	chr2:217664224-217665510	WTCCC+ untagged	deletion	FALSE	NA	NA	NA	0.439060040149762
CNVR1138.1	chr2:219761436-219764185	WTCCC+ unclusterable but real	duplication	TRUE	0.420808966861598	NA	NA	0.248964583072775
CNVR1140.1	chr2:220530977-220535022	WTCCC+ untagged	deletion	FALSE	NA	NA	NA	0.1134004304331
CNVR1143.1	chr2:221938526-221941971	WTCCC+ unclusterable but real	duplication/deletion	FALSE	NA	NA	NA	0.846423005840449
P1_M_061510_2_1028	chr2:225313253-225313371	G1K untagged	deletion	FALSE	NA	NA	NA	0.318362457403937
CNVR1152.1	chr2:226873606-226879267	WTCCC+ untagged	deletion	TRUE	0.312743664717349	NA	NA	0.137563747578535
CNVR1153.1	chr2:227050691-227055696	WTCCC+ untagged	deletion	FALSE	NA	NA	NA	0.0511900740850953
CNVR1156.1	chr2:227949391-227966691	WTCCC+ untagged	duplication	TRUE	0.0670241286863271	TM4SF20	TM4SF20	0.407387527607109
CNVR1160.2	chr2:229467553-229468258	WTCCC+ untagged	deletion	TRUE	0.052426237503048	NA	NA	0.99405654641624
CNVR1162.1	chr2:230585280-230587670	WTCCC+ untagged	deletion	FALSE	NA	FBXO36	NA	0.898089125826027
CNVR1165.1	chr2:231592639-231593324	WTCCC+ unclusterable but real	deletion	FALSE	NA	SPATA3	NA	0.501591128255966
CNVR1166.1	chr2:232395418-232424238	WTCCC+ unclusterable but real	duplication/deletion	FALSE	NA	NA	NA	0.633192948008782
P1_M_061510_2_509	chr2:233072790-233072983	G1K untagged	deletion	TRUE	0.177387914230019	NA	NA	0.776998148625181
P2_M_061510_2_888	chr2:234044209-234044261	G1K untagged	deletion	FALSE	NA	DGKD	NA	0.959194060337612
CNVR1172.1	chr2:234208095-234209684	WTCCC+ untagged	deletion	FALSE	NA	UGT1A8	NA	0.00677705325485121
CNVR1176.1	chr2:234405271-234405806	WTCCC+ unclusterable but real	duplication	FALSE	NA	MROH2A	MROH2A	0.0975484257955283
CNVR1180.1	chr2:235218802-235223263	WTCCC+ unclusterable but real	duplication	FALSE	NA	NA	NA	0.326519043443872
CNVR1184.1	chr2:235675473-235676118	WTCCC+ untagged	deletion	TRUE	0.29606068020553	NA	NA	0.0737494374568777
CNVR1192.1	chr2:238115980-238119136	WTCCC+ unclusterable but real	duplication/deletion	FALSE	NA	MLPH	MLPH	0.611318793072328
CNVR1193.1	chr2:238161486-238163295	WTCCC+ untagged	deletion	TRUE	0.0929236968018131	RAB17	NA	0.686241226939346
CNVR1194.1	chr2:238218769-238224121	WTCCC+ untagged	deletion	FALSE	NA	NA	NA	0.95257655215787
CNVR1196.1	chr2:238683238-238684194	WTCCC+	deletion	TRUE	0.462439418416801	ESPNL	NA	0.647837975797668
CNVR1200.1	chr2:238869374-238870079	WTCCC+ unclusterable but real	duplication/deletion	FALSE	NA	NA	NA	0.302718164844323
CNVR1209.1	chr2:240352466-240357181	WTCCC+ untagged	duplication	FALSE	NA	AC093802.1	NA	0.4782839782975
CNVR1213.1	chr2:240629749-240630942	WTCCC+ unclusterable but real	deletion	TRUE	0.370816789563244	PRR21	PRR21	0.667182863150139
CNVR1213.2	chr2:240629749-240631997	WTCCC+	deletion	TRUE	0.375875145857643	PRR21	PRR21	0.695004405194945
P1_M_061510_2_1039	chr2:240642232-240642314	G1K untagged	deletion	FALSE	NA	NA	NA	0.9746355109222
CNVR1214.1	chr2:240696270-240696955	WTCCC+ unclusterable but real	deletion	FALSE	NA	NA	NA	0.260976361556053
CNVR1218.1	chr2:241213584-241214704	WTCCC+ unclusterable but real	deletion	FALSE	NA	GPR35	NA	0.610091678506798
CNVR1225.1	chr2:241563538-241570869	WTCCC+	duplication/deletion	FALSE	NA	NA	NA	0.781024411534125
CNVR1227.1	chr2:241792338-241795357	WTCCC+ unclusterable but real	deletion	FALSE	NA	ANO7	ANO7	0.43525550350951
P1_M_061510_2_59	chr2:242154776-242156007	G1K untagged	deletion	TRUE	0.271442495126706	BOK	NA	0.513622107955272
CNVR1231.1	chr2:242177893-242179344	WTCCC+	duplication	FALSE	NA	THAP4	NA	0.609935477307731
P1_M_061510_2_1041	chr2:242393198-242393340	G1K untagged	deletion	FALSE	NA	NA	NA	0.684813146664023
CNVR1235.1	chr2:242437408-242439788	WTCCC+ unclusterable but real	duplication/deletion	FALSE	NA	NA	NA	0.237781729560356
CNVR1236.8	chr2:242559331-242561560	WTCCC+ untagged	deletion	FALSE	NA	NA	NA	0.158400488669059
CNVR1236.9	chr2:242570661-242572486	WTCCC+ untagged	duplication	FALSE	NA	NA	NA	0.0138329978431302
CNVR1236.1	chr2:242597218-242601497	WTCCC+ unclusterable but real	duplication/deletion	FALSE	NA	NA	NA	0.805844938587077
CNVR1236.5	chr2:242601611-242710346	WTCCC+ untagged	deletion	TRUE	0.0344785575048733	NA	NA	0.0195753066776959
CNVR1244.1	chr3:586991-638369	WTCCC+ unclusterable but real	duplication/deletion	FALSE	NA	NA	NA	0.596487667163777
CNVR1253.1	chr3:1756975-1763544	WTCCC+ untagged	duplication	FALSE	NA	NA	NA	0.652768045325023
CNVR1256.1	chr3:2003578-2004063	WTCCC+ untagged	deletion	FALSE	NA	NA	NA	0.259949893637879
CNVR1265.1	chr3:4167417-4176134	WTCCC+ untagged	deletion	FALSE	NA	NA	NA	0.640943739059566
CNVR1266.1	chr3:4907839-4913174	WTCCC+ unclusterable but real	deletion	FALSE	NA	NA	NA	0.137917965235226
CNVR1277.1	chr3:7375041-7377164	WTCCC+ untagged	deletion	TRUE	0.065911306042885	GRM7	NA	0.913224933535179
CNVR1279.1	chr3:8428486-8429426	WTCCC+ unclusterable but real	duplication/deletion	TRUE	0.247700720855083	NA	NA	0.662748573858282
CNVR1282.1	chr3:9334852-9340532	WTCCC+ untagged	deletion	FALSE	NA	NA	NA	0.93018759843415
P1_M_061510_3_681	chr3:10524594-10524645	G1K untagged	deletion	FALSE	NA	NA	NA	0.485344858505476
CNVR1286.1	chr3:11083322-11088177	WTCCC+ untagged	deletion	FALSE	NA	NA	NA	0.378347844730317
CNVR1287.1	chr3:11385253-11389707	WTCCC+ untagged	deletion	FALSE	NA	ATG7	NA	0.0552146268528384
CNVR1299.1	chr3:13656186-13657278	WTCCC+ untagged	duplication/deletion	TRUE	0.15801656920078	NA	NA	0.36100730530706
CNVR1301.1	chr3:14153243-14153838	WTCCC+ unclusterable but real	deletion	FALSE	NA	TMEM43	NA	0.560566238771226
CNVR1304.1	chr3:14352486-14353126	WTCCC+ unclusterable but real	deletion	FALSE	NA	NA	NA	0.425684689249463
CNVR1312.1	chr3:18921009-18928298	WTCCC+ unclusterable but real	duplication/deletion	FALSE	NA	NA	NA	0.589256554637303
CNVR1313.1	chr3:19510657-20613505	WTCCC+ unclusterable but real	duplication	TRUE	0.207333157478238	KCNH8;EFHB;RAB5A;PP2D1;KAT2B;SGOL1	KCNH8;EFHB;RAB5A;PP2D1;KAT2B;SGOL1	0.708739540218118
CNVR1320.1	chr3:22254443-22261402	WTCCC+ untagged	deletion	FALSE	NA	NA	NA	0.472325300514257
CNVR1321.1	chr3:22695786-22699400	WTCCC+ unclusterable but real	duplication	FALSE	NA	NA	NA	0.513545309636031
CNVR1328.2	chr3:26400789-26414408	WTCCC+ untagged	duplication	TRUE	0.0679824561403509	NA	NA	0.264355908503886
P1_M_061510_3_113	chr3:26560492-26563748	G1K untagged	deletion	FALSE	NA	NA	NA	0.554706013935786
CNVR1337.1	chr3:28785035-28792822	WTCCC+ untagged	deletion	FALSE	NA	NA	NA	0.38608541964016
CNVR1339.1	chr3:30387956-30388747	WTCCC+ untagged	duplication	TRUE	0.0818025961302964	NA	NA	0.474679994862971
P1_M_061510_3_124	chr3:31084441-31084762	G1K untagged	deletion	FALSE	NA	NA	NA	0.671280491441537
CNVR1341.1	chr3:32077088-32082966	WTCCC+ untagged	duplication/deletion	TRUE	0.359039961013645	NA	NA	0.0739547339947645
CNVR1342.1	chr3:32313997-32314528	WTCCC+ untagged	deletion	FALSE	NA	CMTM8	NA	0.407531421420955
CNVR1345.1	chr3:34224641-34225830	WTCCC+ untagged	duplication	FALSE	NA	NA	NA	0.435046299554955
CNVR1354.1	chr3:37773472-37775197	WTCCC+ untagged	deletion	FALSE	NA	ITGA9	NA	0.578472603127625
CNVR1361.1	chr3:41707000-41708770	WTCCC+ untagged	deletion	FALSE	NA	ULK4	NA	0.971108647730117
CNVR1366.1	chr3:42346226-42347022	WTCCC+ unclusterable but real	duplication	FALSE	NA	NA	NA	0.487954359168476
P1_M_061510_3_465	chr3:45518290-45527067	G1K untagged	deletion	FALSE	NA	LARS2	NA	0.82887990942149
CNVR1373.1	chr3:46769428-46826524	WTCCC+ untagged	deletion	TRUE	0.0409356725146199	PRSS50	NA	0.754154127479557
CNVR1376.1	chr3:47959770-47961378	WTCCC+ untagged	deletion	FALSE	NA	MAP4	NA	0.0864057011609566
CNVR1377.2	chr3:49696175-49702090	WTCCC+ unclusterable but real	duplication	FALSE	NA	APEH;MST1;RNF123	MST1	0.115783676001623
CNVR1377.1	chr3:49702091-49710855	WTCCC+ unclusterable but real	duplication/deletion	FALSE	NA	RNF123	RNF123	0.777089822928196
CNVR1389.1	chr3:55380737-55381676	WTCCC+ unclusterable but real	deletion	FALSE	NA	NA	NA	0.0296924333018653
P1_M_061510_3_707	chr3:57295458-57295533	G1K untagged	deletion	FALSE	NA	ASB14	NA	0.380070520779695
P1_M_061510_3_808	chr3:57497750-57499091	G1K untagged	deletion	TRUE	0.422092172640819	DNAH12	NA	0.491664069931976
CNVR1398.1	chr3:61102231-61103214	WTCCC+ untagged	deletion	FALSE	NA	FHIT	NA	0.217009895954767
CNVR1400.1	chr3:61391187-61391913	WTCCC+ untagged	deletion	FALSE	NA	NA	NA	0.0119318854707754
P1_M_061510_3_170	chr3:61641455-61641725	G1K untagged	deletion	TRUE	0.372076023391813	PTPRG	NA	0.813140344150823
CNVR1412.1	chr3:65092777-65094831	WTCCC+ untagged	duplication	TRUE	0.0833333333333333	NA	NA	0.917178650391246
CNVR1413.1	chr3:65163961-65189775	WTCCC+ untagged	deletion	TRUE	0.0654239766081871	NA	NA	0.180606625520372
CNVR1422.2	chr3:69963869-69964566	WTCCC+ unclusterable but real	deletion	FALSE	NA	MITF	NA	0.12340394167221
CNVR1427.1	chr3:72862677-72868750	WTCCC+ untagged	deletion	FALSE	NA	NA	NA	0.188174765970202
P2_M_061510_3_616	chr3:75592466-75647560	G1K untagged	deletion	TRUE	0.0575890678379697	NA	NA	0.478827284670078
P1_M_061510_3_12	chr3:75658213-75661137	G1K untagged	deletion	TRUE	0.457900207900208	NA	NA	0.418230908650494
CNVR1432.1	chr3:75683152-75692386	WTCCC+ unclusterable but real	duplication	FALSE	NA	NA	NA	0.705256215702513
CNVR1432.9	chr3:75804388-75877485	WTCCC+ unclusterable but real	duplication	FALSE	NA	ZNF717	ZNF717	0.22313672403216
P1_M_061510_3_828	chr3:76075482-76076239	G1K untagged	deletion	FALSE	NA	ROBO2	NA	0.362598044409633
CNVR1434.1	chr3:77420331-77428695	WTCCC+	duplication/deletion	FALSE	NA	ROBO2	NA	0.399265202247908
CNVR1440.1	chr3:81678986-81682296	WTCCC+ untagged	deletion	TRUE	0.0437591418820088	GBE1	NA	0.29845153641223
CNVR1444.1	chr3:82992049-82993462	WTCCC+ untagged	deletion	FALSE	NA	NA	NA	0.483847402224943
P1_M_061510_3_720	chr3:84454482-84454546	G1K untagged	deletion	FALSE	NA	NA	NA	0.351319177459906
CNVR1453.1	chr3:89476711-89500981	WTCCC+ untagged	deletion	FALSE	NA	EPHA3	NA	0.167622793112213
CNVR1454.1	chr3:89752751-89760753	WTCCC+ untagged	deletion	FALSE	NA	NA	NA	0.087031560006468
CNVR1456.1	chr3:95995043-95996371	WTCCC+ untagged	deletion	FALSE	NA	NA	NA	0.658927799062208
P1_M_061510_3_730	chr3:96869427-96869497	G1K untagged	deletion	FALSE	NA	NA	NA	0.786143092698925
P1_M_061510_3_733	chr3:97768571-97768629	G1K untagged	deletion	FALSE	NA	NA	NA	0.486236095309163
CNVR1461.2	chr3:99386935-99396839	WTCCC+ unclusterable but real	duplication	TRUE	0.451515910799298	NA	NA	0.147996955255499
P1_M_061510_3_500	chr3:100426493-100432205	G1K untagged	deletion	TRUE	0.198586744639376	NA	NA	0.0510054474449093
CNVR1497.1	chr3:115771332-115773561	WTCCC+ untagged	deletion	FALSE	NA	NA	NA	0.586405851682488
CNVR1498.1	chr3:116140442-116151019	WTCCC+ untagged	deletion	FALSE	NA	NA	NA	0.66020039458479
CNVR1501.1	chr3:116730916-116732469	WTCCC+ untagged	deletion	FALSE	NA	NA	NA	0.63714757596346
P1_M_061510_3_517	chr3:120833278-120836787	G1K untagged	deletion	FALSE	NA	NA	NA	0.469955671885771
CNVR1512.1	chr3:125201579-125204942	WTCCC+ untagged	deletion	TRUE	0.182890855457227	NA	NA	0.349778338395305
CNVR1516.1	chr3:126419034-126419675	WTCCC+ untagged	duplication	TRUE	0.426535087719298	NA	NA	0.765554892834822
P1_M_061510_3_755	chr3:127572675-127572740	G1K untagged	deletion	TRUE	0.119090674244381	NA	NA	0.68139432908665
CNVR1532.1	chr3:129861994-129862931	WTCCC+ untagged	duplication	TRUE	0.1044867105584	NA	NA	0.857476127412892
CNVR1532.3	chr3:129862932-129886694	WTCCC+ untagged	duplication	TRUE	0.47390243902439	NA	NA	0.90948918044166
CNVR1532.2	chr3:129886753-129896889	WTCCC+ untagged	deletion	FALSE	NA	NA	NA	0.509385631764845
CNVR1533.1	chr3:129913128-129915470	WTCCC+ untagged	deletion	FALSE	NA	NA	NA	0.371328022735506
CNVR1534.2	chr3:130545093-130547603	WTCCC+ unclusterable but real	deletion	TRUE	0.356288187372709	NA	NA	0.68776979967143
P1_M_061510_3_637	chr3:131269711-131275130	G1K untagged	deletion	FALSE	NA	NA	NA	0.339231515080901
P1_M_061510_3_278	chr3:131614714-131615594	G1K untagged	deletion	FALSE	NA	COL6A5	COL6A5	0.0233373935241306
CNVR1559.2	chr3:141182379-141183816	WTCCC+ untagged	duplication	FALSE	NA	CLSTN2	NA	0.978514616551108
CNVR1561.1	chr3:141750193-141753596	WTCCC+ untagged	deletion	FALSE	NA	CLSTN2	NA	0.205724910661506
P1_M_061510_3_29	chr3:142027093-142029732	G1K untagged	deletion	TRUE	0.339424951267057	NA	NA	0.063463329501081
P1_M_061510_3_296	chr3:142104072-142105054	G1K untagged	deletion	FALSE	NA	NA	NA	0.467244710874408
CNVR1582.1	chr3:150446304-150452401	WTCCC+ untagged	deletion	TRUE	0.0395955165692008	NA	NA	0.554836705310266
P1_M_061510_3_319	chr3:150751161-150752836	G1K untagged	deletion	TRUE	0.131700779727096	WWTR1	NA	0.399208401753108
P2_M_061510_3_370	chr3:151067801-151071830	G1K untagged	deletion	FALSE	NA	RNF13	NA	0.161425604661347
CNVR1586.1	chr3:152994179-153033690	WTCCC+ untagged	deletion	FALSE	NA	AADAC	AADAC	0.957955971391708
CNVR1590.1	chr3:156961941-156995468	WTCCC+ untagged	duplication	FALSE	NA	C3orf33	C3orf33	0.362926707540921
P1_M_061510_3_775	chr3:158963334-158963398	G1K untagged	deletion	FALSE	NA	NA	NA	0.140766989443902
CNVR1593.1	chr3:159770225-159770980	WTCCC+ untagged	deletion	FALSE	NA	NA	NA	0.126829374228265
CNVR1598.1	chr3:161071550-161072267	WTCCC+ unclusterable but real	deletion	FALSE	NA	IQCJ-SCHIP1;SCHIP1	NA	0.962172186992057
CNVR1602.1	chr3:162162965-162168685	WTCCC+ untagged	deletion	FALSE	NA	PPM1L	NA	0.973692901294316
CNVR1605.2	chr3:163297788-163299374	WTCCC+ unclusterable but real	deletion	TRUE	0.354951910579672	NA	NA	0.806800522590421
CNVR1606.1	chr3:163400698-163402856	WTCCC+ untagged	duplication	FALSE	NA	NA	NA	0.390495888746308
CNVR1607.1	chr3:163612403-163625949	WTCCC+ untagged	deletion	TRUE	0.0465399610136452	NA	NA	0.733320525548589
CNVR1611.1	chr3:165141653-165147820	WTCCC+ untagged	deletion	FALSE	NA	NA	NA	0.731773181997089
CNVR1616.1	chr3:166523684-166566049	WTCCC+ untagged	deletion	FALSE	NA	NA	NA	0.244303361766021
P1_M_061510_3_785	chr3:172348473-172348528	G1K untagged	deletion	FALSE	NA	TNIK	NA	0.885811934577006
CNVR1632.1	chr3:173375264-173375757	WTCCC+ unclusterable but real	duplication	FALSE	NA	FNDC3B	NA	0.349031978063744
P1_M_061510_3_787	chr3:174558796-174558862	G1K untagged	deletion	FALSE	NA	NA	NA	0.401403084277601
CNVR1636.1	chr3:175684645-175685395	WTCCC+ unclusterable but real	deletion	FALSE	NA	NA	NA	0.528721048241891
CNVR1640.1	chr3:177370622-177396424	WTCCC+ untagged	deletion	FALSE	NA	NA	NA	0.0281167214346287
P2_M_061510_3_196	chr3:178777204-178780169	G1K untagged	deletion	TRUE	0.0567738791423002	NA	NA	0.748305712172959
CNVR1645.1	chr3:178845675-178846363	WTCCC+	duplication	FALSE	NA	NA	NA	0.428396610281204
CNVR1649.1	chr3:182334636-182335321	WTCCC+	deletion	FALSE	NA	NA	NA	0.799534456171543
CNVR1655.1	chr3:185283091-185283631	WTCCC+ unclusterable but real	deletion	FALSE	NA	NA	NA	0.089972217083168
CNVR1662.2	chr3:187890271-187902844	WTCCC+ untagged	deletion	FALSE	NA	NA	NA	0.913121728299263
P1_M_061510_3_384	chr3:189215518-189217456	G1K untagged	deletion	TRUE	0.139376218323587	NA	NA	0.00112046481898992
CNVR1669.1	chr3:191219955-191223268	WTCCC+ untagged	duplication/deletion	TRUE	0.329678362573099	LEPREL1	NA	0.9009941252578
CNVR1671.1	chr3:191994839-191999806	WTCCC+ untagged	deletion	FALSE	NA	NA	NA	0.122257123041352
P1_M_061510_3_581	chr3:193787545-193795518	G1K untagged	deletion	FALSE	NA	NA	NA	0.0127963388511637
P1_M_061510_3_405	chr3:193872576-193874746	G1K untagged	deletion	TRUE	0.0508040935672515	NA	NA	0.856426518263078
P1_M_061510_3_655	chr3:194262311-194264430	G1K untagged	deletion	TRUE	0.0874756335282651	NA	NA	0.976752187373683
CNVR1686.1	chr3:194618944-194625564	WTCCC+ untagged	deletion	FALSE	NA	ATP13A4	NA	0.912190130616458
P1_M_061510_3_42	chr3:195865389-195865809	G1K untagged	deletion	TRUE	0.185362853628536	LSG1	NA	0.327503751648965
P1_M_061510_3_801	chr3:196024579-196027545	G1K untagged	deletion	FALSE	NA	NA	NA	0.823874514395011
CNVR1693.1	chr3:196037038-196037973	WTCCC+ untagged	duplication	TRUE	0.157811357543261	NA	NA	0.274801178440345
CNVR1701.1	chr3:196680060-196718819	WTCCC+ unclusterable but real	duplication/deletion	FALSE	NA	NA	NA	0.634381407359005
CNVR1702.1	chr3:196822546-196837632	WTCCC+ unclusterable but real	duplication/deletion	FALSE	NA	NA	NA	0.538863675614494
CNVR1703.1	chr3:196864698-196902875	WTCCC+ unclusterable but real	duplication/deletion	FALSE	NA	NA	NA	0.488677954814052
CNVR1703.6	chr3:196905896-196929635	WTCCC+ untagged	deletion	FALSE	NA	NA	NA	0.618817762355999
CNVR1703.2	chr3:196929636-196935532	WTCCC+ unclusterable but real	deletion	FALSE	NA	MUC20	MUC20	0.608211525473263
CNVR1703.5	chr3:196935533-196942809	WTCCC+ untagged	duplication/deletion	FALSE	NA	MUC20	MUC20	0.708919066257868
CNVR1703.3	chr3:196942810-196957067	WTCCC+ untagged	duplication	TRUE	0.248036327933235	MUC20	MUC20	0.513815863416613
CNVR1704.3	chr3:196983462-196984082	WTCCC+ unclusterable but real	deletion	FALSE	NA	MUC4	NA	0.748929664623048
CNVR1704.1	chr3:196987592-197000002	WTCCC+ unclusterable but real	duplication/deletion	FALSE	NA	MUC4	MUC4	0.466579445234056
P1_M_061510_3_416	chr3:197053613-197054329	G1K untagged	deletion	TRUE	0.359283625730994	NA	NA	0.158717453710954
P1_M_061510_3_418	chr3:197138787-197139760	G1K untagged	deletion	FALSE	NA	NA	NA	0.982901802004248
CNVR1707.2	chr3:197157403-197205052	WTCCC+ unclusterable but real	duplication/deletion	FALSE	NA	NA	NA	0.797803735493675
CNVR1707.1	chr3:197205053-197218236	WTCCC+ unclusterable but real	deletion	FALSE	NA	NA	NA	0.864759909794033
CNVR1711.1	chr3:197672435-197675014	WTCCC+ unclusterable but real	deletion	FALSE	NA	NA	NA	0.758061332438481
P2_M_061510_3_244	chr3:197874498-197874551	G1K untagged	deletion	TRUE	0.459854927463732	NA	NA	0.276657209734672
CNVR1712.2	chr3:198038418-198039615	WTCCC+ unclusterable but real	deletion	FALSE	NA	PAK2	PAK2	0.887360176648808
CNVR1712.1	chr3:198041129-198043973	WTCCC+ unclusterable but real	duplication	FALSE	NA	PAK2	NA	0.942791431842898
CNVR1718.1	chr3:198647325-198649915	WTCCC+ unclusterable but real	duplication	FALSE	NA	NA	NA	0.647410218159155
CNVR1719.1	chr3:198670680-198671612	WTCCC+ unclusterable but real	duplication/deletion	FALSE	NA	NA	NA	0.109888701762327
CNVR1721.2	chr3:198792667-198793368	WTCCC+ unclusterable but real	deletion	FALSE	NA	NA	NA	0.200780734582332
CNVR1722.1	chr3:198829047-198864774	WTCCC+ unclusterable but real	deletion	FALSE	NA	NA	NA	0.660263042425126
CNVR1722.2	chr3:198864775-198878706	WTCCC+ unclusterable but real	deletion	FALSE	NA	NA	NA	0.698806735014454
CNVR1727.1	chr3:199222212-199227128	WTCCC+	deletion	FALSE	NA	LMLN	NA	0.78984649957262
CNVR1728.1	chr3:199310099-199317200	WTCCC+ unclusterable but real	duplication/deletion	FALSE	NA	NA	NA	0.150188323770466
CNVR1728.4	chr3:199344891-199371124	WTCCC+ untagged	duplication	TRUE	0.208298171589311	FAM157A	FAM157A	0.244073645740169
CNVR1728.6	chr3:199379367-199380907	WTCCC+ unclusterable but real	deletion	FALSE	NA	FAM157A	NA	0.886641698884025
CNVR1728.9	chr3:199379384-199381802	WTCCC+ unclusterable but real	deletion	FALSE	NA	FAM157A	FAM157A	0.8863598684432
CNVR1729.1	chr4:215-3402	WTCCC+ unclusterable but real	deletion	FALSE	NA	NA	NA	0.0490397837566757
P2_M_061510_4_162	chr4:1375457-1375532	G1K untagged	deletion	TRUE	0.341445427728614	CRIPAK	NA	0.775842876048098
CNVR1751.2	chr4:1377978-1381242	WTCCC+ unclusterable but real	duplication	FALSE	NA	CRIPAK	CRIPAK	0.510288383920967
CNVR1751.1	chr4:1381243-1382518	WTCCC+ unclusterable but real	duplication/deletion	FALSE	NA	NA	NA	0.560997822158673
CNVR1752.1	chr4:1409822-1413095	WTCCC+ unclusterable but real	deletion	FALSE	NA	NA	NA	0.0561449478912496
CNVR1754.1	chr4:1495632-1497037	WTCCC+ unclusterable but real	duplication/deletion	FALSE	NA	NA	NA	0.92583171624378
CNVR1772.1	chr4:3505250-3535251	WTCCC+ unclusterable but real	duplication/deletion	FALSE	NA	NA	NA	0.242263047519148
CNVR1772.2	chr4:3535252-3540437	WTCCC+ unclusterable but real	deletion	FALSE	NA	NA	NA	0.231086794280922
CNVR1773.1	chr4:3569120-3571630	WTCCC+ unclusterable but real	deletion	FALSE	NA	NA	NA	0.296808943922052
CNVR1775.1	chr4:3799581-3800591	WTCCC+ unclusterable but real	deletion	FALSE	NA	NA	NA	0.0489937869287914
CNVR1776.1	chr4:4173527-4190840	WTCCC+ untagged	deletion	FALSE	NA	NA	NA	0.598020161852064
CNVR1776.2	chr4:4190841-4201093	WTCCC+ unclusterable but real	deletion	FALSE	NA	NA	NA	0.401818817492877
P1_M_061510_4_519	chr4:6702490-6703811	G1K untagged	deletion	TRUE	0.395564221301487	NA	NA	0.530791255105257
CNVR1791.1	chr4:6733229-6736218	WTCCC+ untagged	duplication/deletion	TRUE	0.0767543859649123	NA	NA	0.364130864221306
P1_M_061510_4_1039	chr4:6948161-6951441	G1K untagged	deletion	TRUE	0.495247379965879	NA	NA	0.00295205201728387
CNVR1799.1	chr4:7370995-7372624	WTCCC+ unclusterable but real	deletion	FALSE	NA	SORCS2	NA	0.516033078361702
CNVR1802.1	chr4:7534541-7535511	WTCCC+ unclusterable but real	deletion	FALSE	NA	SORCS2	NA	0.637616251135112
CNVR1807.1	chr4:7887358-7888726	WTCCC+	duplication/deletion	FALSE	NA	AFAP1	NA	0.412056166872298
CNVR1812.1	chr4:8672950-8689859	WTCCC+ unclusterable but real	duplication	FALSE	NA	NA	NA	0.481209360880089
CNVR1814.1	chr4:8933780-9018021	WTCCC+ unclusterable but real	duplication	FALSE	NA	USP17L22;USP17L24;USP17L25;USP17L26;USP17L5;USP17L27;USP17L28;USP17L29;USP17L30;RP11-1396O13.13	USP17L22;USP17L24;USP17L25;USP17L26;USP17L5;USP17L27;USP17L28;USP17L29;USP17L30;RP11-1396O13.13	0.0727228255439352
CNVR1819.5	chr4:9756203-9756829	WTCCC+ untagged	deletion	FALSE	NA	NA	NA	0.852591187188268
CNVR1821.2	chr4:10334827-10335313	WTCCC+ unclusterable but real	duplication	FALSE	NA	NA	NA	0.362261728620932
CNVR1825.1	chr4:11763040-11771946	WTCCC+ untagged	deletion	FALSE	NA	NA	NA	0.542224568869264
CNVR1830.1	chr4:14832219-14832761	WTCCC+ untagged	duplication	TRUE	0.0860187769601624	NA	NA	0.0603180304849248
P1_M_061510_4_534	chr4:15470299-15470965	G1K untagged	deletion	FALSE	NA	NA	NA	0.847039048093386
P2_M_061510_4_188	chr4:16421347-16421525	G1K untagged	deletion	FALSE	NA	LDB2	NA	0.286477073581808
P1_M_061510_4_117	chr4:18666592-18667057	G1K	deletion	TRUE	0.231350560702097	NA	NA	0.0357718834647932
CNVR1843.1	chr4:20727810-20728349	WTCCC+ unclusterable but real	duplication	FALSE	NA	KCNIP4	NA	0.298097631693883
CNVR1845.1	chr4:20882460-20884304	WTCCC+ unclusterable but real	deletion	FALSE	NA	KCNIP4	NA	0.495773738173099
CNVR1847.1	chr4:21066606-21067617	WTCCC+ untagged	deletion	FALSE	NA	KCNIP4	NA	0.072616712885423
CNVR1854.1	chr4:25864000-25865379	WTCCC+ untagged	deletion	FALSE	NA	NA	NA	0.916955456623358
CNVR1855.1	chr4:25899575-25904442	WTCCC+ untagged	deletion	TRUE	0.0509383378016086	NA	NA	0.876043060591027
CNVR1857.1	chr4:26564987-26566733	WTCCC+ untagged	deletion	TRUE	0.0700536062378168	STIM2	NA	0.0974218241110057
CNVR1864.1	chr4:29760641-29761296	WTCCC+ untagged	deletion	FALSE	NA	NA	NA	0.659507892786066
CNVR1873.1	chr4:34360003-34365018	WTCCC+ untagged	duplication	FALSE	NA	NA	NA	0.85255476679967
CNVR1876.1	chr4:34823213-34828562	WTCCC+ untagged	deletion	FALSE	NA	NA	NA	0.086923415770585
CNVR1877.2	chr4:34916594-34919278	WTCCC+ untagged	deletion	TRUE	0.177022417153996	NA	NA	0.675558249485357
CNVR1877.1	chr4:34919279-34920804	WTCCC+ untagged	deletion	TRUE	0.176900584795322	NA	NA	0.458138434602884
CNVR1884.1	chr4:37008830-37009606	WTCCC+ unclusterable but real	duplication	FALSE	NA	KIAA1239	NA	0.90840156772457
CNVR1887.1	chr4:37940894-37941723	WTCCC+ untagged	deletion	TRUE	0.132675438596491	NA	NA	0.314585230715378
CNVR1891.1	chr4:38792615-38799322	WTCCC+ unclusterable but real	duplication	FALSE	NA	KLHL5	KLHL5	0.754194525818171
CNVR1910.2	chr4:48980187-48984336	WTCCC+ unclusterable but real	deletion	FALSE	NA	NA	NA	0.155180408897697
CNVR1910.3	chr4:48984337-48986215	WTCCC+ unclusterable but real	deletion	FALSE	NA	NA	NA	0.109637359581562
CNVR1910.1	chr4:48986216-49033632	WTCCC+ unclusterable but real	duplication/deletion	FALSE	NA	NA	NA	0.145772515228744
CNVR1911.3	chr4:49206552-49213362	WTCCC+	duplication	FALSE	NA	NA	NA	0.0662721534254525
CNVR1911.1	chr4:49207177-49209483	WTCCC+ unclusterable but real	duplication	FALSE	NA	NA	NA	0.0909639461919165
CNVR1911.4	chr4:49209484-49225239	WTCCC+ unclusterable but real	deletion	FALSE	NA	NA	NA	0.0540195029783844
CNVR1916.1	chr4:54236744-54238060	WTCCC+ untagged	deletion	FALSE	NA	NA	NA	0.548775600902148
CNVR1925.1	chr4:57744958-57795447	WTCCC+ untagged	duplication	FALSE	NA	NA	NA	0.0329860642533911
CNVR1928.1	chr4:58506649-58513183	WTCCC+ untagged	deletion	FALSE	NA	NA	NA	0.0685626495242798
P1_M_061510_4_856	chr4:59042988-59043039	G1K untagged	deletion	TRUE	0.153630604288499	NA	NA	0.18945684044714
CNVR1931.1	chr4:59659986-59670851	WTCCC+ untagged	duplication	FALSE	NA	NA	NA	0.80587611875191
CNVR1933.1	chr4:60007499-60013530	WTCCC+ untagged	duplication	FALSE	NA	NA	NA	0.0458293676628325
CNVR1934.2	chr4:60499033-60499746	WTCCC+ untagged	deletion	TRUE	0.075450999512433	NA	NA	0.935703058861171
CNVR1936.1	chr4:61182802-61184744	WTCCC+ untagged	deletion	TRUE	0.0793515358361775	NA	NA	0.5831672656101
CNVR1938.1	chr4:61681942-61683010	WTCCC+ untagged	deletion	TRUE	0.0481237816764133	NA	NA	0.221275075622794
P1_M_061510_4_864	chr4:63714781-63715153	G1K untagged	deletion	FALSE	NA	NA	NA	0.863920246403877
P1_M_061510_4_215	chr4:63816903-63837131	G1K untagged	deletion	TRUE	0.0779727095516569	NA	NA	0.852386712901248
CNVR1949.1	chr4:67946841-67949385	WTCCC+ unclusterable but real	duplication	FALSE	NA	NA	NA	0.811932761714415
CNVR1953.1	chr4:69054922-69131616	WTCCC+ unclusterable but real	duplication	TRUE	0.367690058479532	UGT2B17	UGT2B17	0.982754259991766
CNVR1953.2	chr4:69131617-69162697	WTCCC+ untagged	duplication	TRUE	0.365220570314404	NA	NA	0.996513079047424
CNVR1954.3	chr4:69524257-69546195	WTCCC+ unclusterable but real	duplication	TRUE	0.383478490366851	NA	NA	0.890530037569358
CNVR1954.1	chr4:69546196-69562815	WTCCC+ untagged	duplication	FALSE	NA	NA	NA	0.866054334605304
CNVR1954.2	chr4:69562816-69576512	WTCCC+ unclusterable but real	duplication	TRUE	0.36706837186424	NA	NA	0.971158112015681
P1_M_061510_4_38	chr4:70220966-70224025	G1K untagged	deletion	TRUE	0.158786253960517	NA	NA	0.077524798975578
CNVR1958.1	chr4:70450250-70451205	WTCCC+ unclusterable but real	deletion	FALSE	NA	NA	NA	0.559946840790188
CNVR1959.1	chr4:70501386-70505385	WTCCC+ unclusterable but real	deletion	TRUE	0.224951124144673	UGT2A1	NA	0.924127888572187
CNVR1965.1	chr4:75161168-75164305	WTCCC+ untagged	deletion	FALSE	NA	NA	NA	0.88651338151382
P1_M_061510_4_597	chr4:75233214-75234075	G1K untagged	deletion	FALSE	NA	NA	NA	0.00166842043719009
CNVR1981.1	chr4:81113151-81116012	WTCCC+ untagged	duplication	TRUE	0.27520325203252	NA	NA	0.05090636347695
CNVR1988.1	chr4:84260667-84261926	WTCCC+ untagged	deletion	FALSE	NA	NA	NA	0.631035904240551
CNVR1991.1	chr4:87195415-87199036	WTCCC+ untagged	deletion	TRUE	0.0516695101145503	MAPK10	NA	0.169895203625684
CNVR1994.1	chr4:90320131-90326529	WTCCC+ untagged	duplication	TRUE	0.099657617999511	NA	NA	0.761186537099375
CNVR1996.1	chr4:90781981-90782601	WTCCC+ untagged	deletion	FALSE	NA	NA	NA	0.313486740004868
CNVR1998.1	chr4:91506911-91511512	WTCCC+ untagged	deletion	FALSE	NA	CCSER1	NA	0.702825096991096
CNVR2003.1	chr4:93786416-93788087	WTCCC+ untagged	deletion	FALSE	NA	GRID2	NA	0.363505693843903
CNVR2003.2	chr4:93788088-93789289	WTCCC+ untagged	deletion	FALSE	NA	GRID2	NA	0.574527245701475
CNVR2004.1	chr4:94076386-94078623	WTCCC+ untagged	deletion	TRUE	0.145346003898635	GRID2	NA	0.186203644451565
CNVR2013.2	chr4:98575970-98577352	WTCCC+ untagged	duplication	TRUE	0.125243664717349	NA	NA	0.625015958538767
P1_M_061510_4_889	chr4:99634580-99634670	G1K untagged	deletion	FALSE	NA	TSPAN5	NA	0.0315872813109722
P1_M_061510_4_308	chr4:103339763-103340008	G1K untagged	deletion	FALSE	NA	NA	NA	0.260581745344762
P1_M_061510_4_893	chr4:103423709-103423820	G1K untagged	deletion	TRUE	0.0630641619907295	SLC39A8	NA	0.0928426811857301
CNVR2022.1	chr4:103998378-104002729	WTCCC+ untagged	deletion	FALSE	NA	UBE2D3	NA	0.11698151168189
P1_M_061510_4_895	chr4:106174797-106174859	G1K untagged	deletion	FALSE	NA	NA	NA	0.637237383477938
CNVR2029.1	chr4:107159561-107162712	WTCCC+ untagged	deletion	FALSE	NA	NA	NA	0.659878686719355
CNVR2032.1	chr4:107823695-107825932	WTCCC+ untagged	deletion	FALSE	NA	NA	NA	0.622093307993688
P2_M_061510_4_699	chr4:107828684-107830406	G1K untagged	deletion	TRUE	0.065946348733234	NA	NA	0.808261527609728
CNVR2033.1	chr4:108282901-108295489	WTCCC+ untagged	deletion	FALSE	NA	NA	NA	0.90649038369549
P1_M_061510_4_632	chr4:108730336-108734211	G1K untagged	deletion	FALSE	NA	NA	NA	0.229303148768894
P1_M_061510_4_341	chr4:117314711-117314843	G1K untagged	deletion	FALSE	NA	NA	NA	0.846666703835008
CNVR2057.2	chr4:119558472-119608785	WTCCC+ unclusterable but real	deletion	FALSE	NA	NA	NA	0.0104541634965135
CNVR2061.1	chr4:122501689-122510124	WTCCC+ untagged	deletion	TRUE	0.0538761579717211	QRFPR	NA	0.332247907426798
P1_M_061510_4_908	chr4:131664960-131665037	G1K untagged	deletion	FALSE	NA	NA	NA	0.952531514500724
CNVR2072.1	chr4:132342057-132343050	WTCCC+	deletion	FALSE	NA	NA	NA	0.499768929437744
CNVR2074.2	chr4:132863576-132883275	WTCCC+ unclusterable but real	duplication/deletion	FALSE	NA	NA	NA	0.903858368836946
CNVR2074.5	chr4:132883276-132884381	WTCCC+ unclusterable but real	deletion	FALSE	NA	NA	NA	0.904572304648641
CNVR2074.1	chr4:132890715-132891820	WTCCC+ unclusterable but real	deletion	FALSE	NA	NA	NA	0.974005336300857
CNVR2074.13	chr4:133115833-133119217	WTCCC+ unclusterable but real	deletion	FALSE	NA	NA	NA	0.891406222733218
CNVR2075.1	chr4:133191305-133192473	WTCCC+ untagged	deletion	FALSE	NA	NA	NA	0.673215264553235
CNVR2076.2	chr4:133398342-133401832	WTCCC+	deletion	TRUE	0.377986348122867	NA	NA	0.0151144175698976
CNVR2076.1	chr4:133400829-133402360	WTCCC+ unclusterable but real	deletion	TRUE	0.378322360399902	NA	NA	0.0135305536767115
CNVR2088.1	chr4:138311476-138320204	WTCCC+ untagged	deletion	TRUE	0.169103313840156	NA	NA	0.0793506392483512
CNVR2089.1	chr4:138399432-138411300	WTCCC+ untagged	duplication	FALSE	NA	NA	NA	0.100543592102884
P1_M_061510_4_916	chr4:141716509-141716576	G1K untagged	deletion	FALSE	NA	NA	NA	0.925816761031356
CNVR2109.1	chr4:147426276-147427907	WTCCC+ unclusterable but real	deletion	FALSE	NA	SLC10A7	NA	0.186979331444139
CNVR2113.1	chr4:149319312-149321073	WTCCC+ untagged	deletion	FALSE	NA	NR3C2	NA	0.755793633044014
CNVR2116.2	chr4:152100852-152102652	WTCCC+ untagged	deletion	FALSE	NA	LRBA	NA	0.238326195396559
CNVR2120.1	chr4:153009586-153014231	WTCCC+ untagged	deletion	TRUE	0.0678606237816764	NA	NA	0.0661126896222465
CNVR2121.1	chr4:153209834-153213385	WTCCC+ untagged	deletion	FALSE	NA	NA	NA	0.533600937531513
P2_M_061510_4_476	chr4:156022461-156022540	G1K untagged	deletion	TRUE	0.349658869395712	NA	NA	0.506801304586451
CNVR2127.3	chr4:157176488-157186250	WTCCC+ unclusterable but real	duplication	FALSE	NA	NA	NA	0.321520705663461
CNVR2127.2	chr4:157186251-157193416	WTCCC+ untagged	duplication/deletion	FALSE	NA	NA	NA	0.207293892761706
CNVR2128.1	chr4:157524751-157526398	WTCCC+ untagged	deletion	FALSE	NA	NA	NA	0.644102435110747
CNVR2130.1	chr4:157899944-157900894	WTCCC+ unclusterable but real	deletion	FALSE	NA	NA	NA	0.18049605880163
CNVR2131.1	chr4:158650019-158650826	WTCCC+ unclusterable but real	deletion	FALSE	NA	NA	NA	0.0132831777900536
CNVR2136.1	chr4:161266945-161291593	WTCCC+ untagged	deletion	FALSE	NA	NA	NA	0.569995049984222
CNVR2141.1	chr4:163613458-163615903	WTCCC+ untagged	deletion	TRUE	0.248781676413255	NA	NA	0.0786286421774498
CNVR2144.1	chr4:164833170-164834343	WTCCC+ untagged	deletion	FALSE	NA	MARCH1	NA	0.945193541709063
CNVR2147.1	chr4:165422353-165425767	WTCCC+ untagged	duplication	FALSE	NA	MARCH1	NA	0.00859756644670371
CNVR2149.1	chr4:166222892-166224339	WTCCC+ untagged	duplication	TRUE	0.0975073313782991	TMEM192	NA	0.216841143478593
CNVR2151.1	chr4:166377398-166378505	WTCCC+ untagged	deletion	TRUE	0.329732383992143	KLHL2	NA	0.50298236882128
P1_M_061510_4_441	chr4:167223766-167224369	G1K untagged	deletion	TRUE	0.443591617933723	TLL1	NA	0.377446942464976
P1_M_061510_4_936	chr4:167594015-167594170	G1K untagged	deletion	TRUE	0.401017441860465	NA	NA	0.125770511849413
CNVR2170.1	chr4:172882290-172888352	WTCCC+ untagged	deletion	FALSE	NA	NA	NA	0.02673078574938
CNVR2174.1	chr4:175861773-175863538	WTCCC+ untagged	duplication	FALSE	NA	GLRA3	NA	0.0479130586143204
P1_M_061510_4_945	chr4:176288451-176288568	G1K untagged	deletion	FALSE	NA	NA	NA	0.649378197750873
CNVR2180.1	chr4:178088137-178089363	WTCCC+ untagged	deletion	FALSE	NA	NA	NA	0.122541838034877
CNVR2189.1	chr4:179753950-179759442	WTCCC+ unclusterable but real	duplication	FALSE	NA	NA	NA	0.785458638550756
CNVR2195.2	chr4:181974151-181976595	WTCCC+ untagged	duplication	FALSE	NA	NA	NA	0.0680138396152585
CNVR2196.1	chr4:182293552-182294187	WTCCC+ untagged	deletion	TRUE	0.446380697050938	NA	NA	0.11427202209527
CNVR2197.1	chr4:182397278-182399949	WTCCC+ unclusterable but real	duplication/deletion	FALSE	NA	NA	NA	0.0419673260888156
CNVR2199.1	chr4:183990615-183991140	WTCCC+ untagged	deletion	FALSE	NA	NA	NA	0.652383826406865
P1_M_061510_4_991	chr4:186120544-186120652	G1K untagged	deletion	FALSE	NA	NA	NA	0.377390434064751
P1_M_061510_4_492	chr4:186868259-186868334	G1K untagged	deletion	TRUE	0.216843665102494	SORBS2	NA	0.475694898626465
P2_M_061510_4_43	chr4:187450943-187451745	G1K	deletion	TRUE	0.154117933723197	NA	NA	0.222961659783329
P2_M_061510_4_44	chr4:187590477-187594134	G1K untagged	deletion	FALSE	NA	NA	NA	0.656417617205568
CNVR2225.1	chr4:187590518-187594803	WTCCC+ unclusterable but real	duplication	FALSE	NA	NA	NA	0.648096788592205
CNVR2227.2	chr4:188080721-188081194	WTCCC+ unclusterable but real	duplication	FALSE	NA	NA	NA	0.909048144889793
CNVR2228.1	chr4:188117466-188131790	WTCCC+ unclusterable but real	duplication/deletion	FALSE	NA	NA	NA	0.31156499610585
P1_M_061510_4_709	chr4:188208251-188209688	G1K untagged	deletion	TRUE	0.056640625	NA	NA	0.282703636924657
CNVR2229.1	chr4:188224816-188225461	WTCCC+	deletion	FALSE	NA	NA	NA	0.237694105936536
CNVR2233.1	chr4:189426977-189427912	WTCCC+	deletion	FALSE	NA	NA	NA	0.201664872073742
CNVR2240.1	chr4:190131781-190133506	WTCCC+ unclusterable but real	duplication/deletion	FALSE	NA	NA	NA	0.878190599125382
CNVR2241.1	chr4:190208957-190210802	WTCCC+ unclusterable but real	deletion	FALSE	NA	NA	NA	0.295020601473377
CNVR2241.2	chr4:190209047-190209850	WTCCC+ unclusterable but real	deletion	FALSE	NA	NA	NA	0.303592741019399
P2_M_061510_4_250	chr4:190275434-190275537	G1K untagged	deletion	FALSE	NA	NA	NA	0.321579186761068
CNVR2245.1	chr4:190390955-190393745	WTCCC+ untagged	deletion	TRUE	0.261816250663834	NA	NA	0.933567314401286
CNVR2253.4	chr4:190707169-190791608	WTCCC+ unclusterable but real	duplication	FALSE	NA	NA	NA	0.101417615976551
P2_M_061510_4_589	chr4:190791609-190791720	G1K untagged	deletion	TRUE	0.35558282208589	NA	NA	0.357939338554341
CNVR2253.5	chr4:190809813-190810907	WTCCC+ unclusterable but real	duplication	FALSE	NA	NA	NA	0.323421305135626
CNVR2253.2	chr4:190843170-190847559	WTCCC+	duplication/deletion	FALSE	NA	NA	NA	0.90356607874389
CNVR2253.3	chr4:190847433-190921192	WTCCC+ unclusterable but real	duplication	FALSE	NA	NA	NA	0.0483669235772928
CNVR2255.1	chr4:191004026-191005442	WTCCC+ unclusterable but real	deletion	FALSE	NA	NA	NA	0.89250655287664
CNVR2258.4	chr4:191203774-191215893	WTCCC+ unclusterable but real	duplication	FALSE	NA	NA	NA	0.0971598750628177
CNVR2258.5	chr4:191215894-191220010	WTCCC+ unclusterable but real	duplication	FALSE	NA	NA	NA	0.56289521647538
CNVR2258.1	chr4:191248395-191263030	WTCCC+ unclusterable but real	duplication	FALSE	NA	NA	NA	0.167864334040505
CNVR2263.1	chr5:216784-219852	WTCCC+ unclusterable but real	deletion	FALSE	NA	PLEKHG4B	NA	0.803008157559861
CNVR2276.1	chr5:605043-608244	WTCCC+ unclusterable but real	deletion	FALSE	NA	NA	NA	0.680774890335524
CNVR2278.1	chr5:681580-682120	WTCCC+ unclusterable but real	duplication	FALSE	NA	CEP72	NA	0.177172848834198
CNVR2278.2	chr5:682175-686865	WTCCC+ unclusterable but real	deletion	FALSE	NA	CEP72	NA	0.452307522239689
CNVR2279.1	chr5:700618-704908	WTCCC+ unclusterable but real	deletion	FALSE	NA	CEP72	CEP72	0.151709899619928
CNVR2280.1	chr5:801796-802806	WTCCC+ unclusterable but real	duplication	FALSE	NA	ZDHHC11B	NA	0.069709682506259
CNVR2280.3	chr5:802807-903941	WTCCC+ unclusterable but real	duplication	FALSE	NA	ZDHHC11;ZDHHC11B	ZDHHC11;ZDHHC11B	0.0484695316965699
CNVR2281.1	chr5:931264-933989	WTCCC+ unclusterable but real	duplication	FALSE	NA	BRD9	BRD9	0.0545280078871622
CNVR2282.1	chr5:949529-953291	WTCCC+ unclusterable but real	duplication/deletion	FALSE	NA	TRIP13	TRIP13	0.558094369357623
CNVR2283.6	chr5:1092265-1093348	WTCCC+ unclusterable but real	deletion	FALSE	NA	NA	NA	0.333398450139863
P2_M_061510_5_112	chr5:1233785-1233873	G1K untagged	deletion	FALSE	NA	NA	NA	0.110736770456025
CNVR2293.1	chr5:1386043-1386897	WTCCC+ unclusterable but real	deletion	FALSE	NA	CLPTM1L	NA	0.690952611661373
P1_M_061510_5_706	chr5:1631431-1631498	G1K untagged	deletion	FALSE	NA	NA	NA	0.118684951120346
CNVR2297.1	chr5:1673571-1677351	WTCCC+	duplication	FALSE	NA	NA	NA	0.927049167358924
CNVR2302.1	chr5:1910949-1911599	WTCCC+ unclusterable but real	deletion	FALSE	NA	NA	NA	0.584015191210582
CNVR2306.1	chr5:2008918-2009803	WTCCC+ unclusterable but real	deletion	FALSE	NA	NA	NA	0.558617090110847
CNVR2307.1	chr5:2134956-2136090	WTCCC+	duplication	FALSE	NA	NA	NA	0.379844627756297
CNVR2308.1	chr5:2198085-2200910	WTCCC+ untagged	deletion	FALSE	NA	NA	NA	0.809611653808092
CNVR2311.2	chr5:2543114-2544757	WTCCC+ unclusterable but real	duplication	FALSE	NA	NA	NA	0.7362624878888
P1_M_061510_5_76	chr5:3054321-3054429	G1K untagged	deletion	FALSE	NA	NA	NA	0.129307495855896
P1_M_061510_5_709	chr5:6375312-6375386	G1K untagged	deletion	TRUE	0.368942157373632	NA	NA	0.320239187907125
CNVR2332.1	chr5:7229867-7253482	WTCCC+ untagged	deletion	FALSE	NA	NA	NA	0.97217982767166
CNVR2334.1	chr5:7614828-7615288	WTCCC+ unclusterable but real	deletion	FALSE	NA	ADCY2	NA	0.266522057957234
CNVR2337.4	chr5:8071714-8073646	WTCCC+ unclusterable but real	duplication	TRUE	0.410377358490566	NA	NA	0.908809317573216
P1_M_061510_5_711	chr5:8134265-8134321	G1K untagged	deletion	TRUE	0.332151589242054	NA	NA	0.571493977636336
CNVR2339.1	chr5:8308770-8313730	WTCCC+ untagged	deletion	TRUE	0.0453216374269006	NA	NA	0.290373314490374
P1_M_061510_5_89	chr5:8990847-8991820	G1K untagged	deletion	TRUE	0.237310883357736	NA	NA	0.0325955208917113
CNVR2347.2	chr5:10691792-10693693	WTCCC+ unclusterable but real	deletion	TRUE	0.491150442477876	ANKRD33B	NA	0.0694295539565156
CNVR2358.1	chr5:12728510-12812105	WTCCC+ unclusterable but real	deletion	FALSE	NA	NA	NA	0.379416185188335
P1_M_061510_5_11	chr5:12864050-12873561	G1K untagged	deletion	TRUE	0.440882496343247	NA	NA	0.225402706832524
P1_M_061510_5_99	chr5:13908300-13908615	G1K	deletion	TRUE	0.455712128837443	DNAH5	NA	0.162444759107113
CNVR2368.1	chr5:15048242-15053583	WTCCC+ untagged	duplication	FALSE	NA	NA	NA	0.0679211922303891
P1_M_061510_5_104	chr5:16177810-16178491	G1K untagged	deletion	FALSE	NA	MARCH11	NA	0.597784625799671
CNVR2379.1	chr5:17395748-17410008	WTCCC+ untagged	deletion	FALSE	NA	NA	NA	0.148009937067778
CNVR2381.1	chr5:17570216-17642862	WTCCC+ unclusterable but real	duplication/deletion	FALSE	NA	NA	NA	0.183792027750255
CNVR2381.3	chr5:17649549-17663937	WTCCC+ untagged	deletion	FALSE	NA	NA	NA	0.118603476272959
CNVR2381.2	chr5:17663938-17666674	WTCCC+ unclusterable but real	duplication/deletion	FALSE	NA	NA	NA	0.129453063062182
CNVR2382.1	chr5:17744739-17751224	WTCCC+ untagged	duplication	FALSE	NA	NA	NA	0.468986919692368
P2_M_061510_5_699	chr5:18207583-18207646	G1K untagged	deletion	FALSE	NA	NA	NA	0.147196105743652
CNVR2384.1	chr5:18909031-18910797	WTCCC+ untagged	deletion	TRUE	0.0466617933723197	NA	NA	0.285754299029875
CNVR2393.1	chr5:20868351-20870550	WTCCC+ untagged	deletion	TRUE	0.442942197965765	NA	NA	0.217729695318689
CNVR2394.1	chr5:21304663-21427464	WTCCC+ unclusterable but real	duplication	FALSE	NA	NA	NA	0.126923119053752
CNVR2395.6	chr5:21513256-21523814	WTCCC+ unclusterable but real	duplication	FALSE	NA	NA	NA	0.784255090861222
CNVR2395.2	chr5:21523815-21546234	WTCCC+ unclusterable but real	duplication/deletion	FALSE	NA	NA	NA	0.612272004215062
CNVR2397.4	chr5:21971266-21992681	WTCCC+ unclusterable but real	duplication	FALSE	NA	CDH12	NA	0.88842782220383
CNVR2397.3	chr5:21992682-22013658	WTCCC+ unclusterable but real	duplication/deletion	FALSE	NA	CDH12	CDH12	0.81851960869214
CNVR2398.1	chr5:22160609-22166983	WTCCC+ unclusterable but real	duplication	FALSE	NA	CDH12	NA	0.177710206027176
CNVR2401.1	chr5:24814120-24821649	WTCCC+ untagged	deletion	FALSE	NA	NA	NA	0.820780374919386
CNVR2406.1	chr5:26420914-26421420	WTCCC+ untagged	deletion	TRUE	0.0962475633528265	NA	NA	0.503860455564909
P1_M_061510_5_726	chr5:26900058-26900122	G1K untagged	deletion	FALSE	NA	NA	NA	0.624319994350402
P1_M_061510_5_136	chr5:27560641-27561972	G1K untagged	deletion	TRUE	0.0898123324396783	NA	NA	0.945459361563748
CNVR2426.2	chr5:33147305-33148059	WTCCC+ untagged	deletion	FALSE	NA	NA	NA	0.240911098051351
CNVR2426.1	chr5:33147380-33148442	WTCCC+ untagged	deletion	FALSE	NA	NA	NA	0.873203914770726
P1_M_061510_5_727	chr5:33514516-33514583	G1K untagged	deletion	TRUE	0.128808189129905	NA	NA	0.800591798425143
CNVR2430.1	chr5:34214420-34223831	WTCCC+ unclusterable but real	deletion	FALSE	NA	NA	NA	0.679014077728508
CNVR2430.3	chr5:34233155-34235075	WTCCC+ unclusterable but real	duplication	FALSE	NA	NA	NA	0.275478878184563
CNVR2436.1	chr5:37290450-37292618	WTCCC+ untagged	deletion	TRUE	0.0402046783625731	NA	NA	0.798439407087676
CNVR2443.1	chr5:41937628-41939416	WTCCC+ untagged	deletion	FALSE	NA	NA	NA	0.328028077013473
P1_M_061510_5_742	chr5:43559397-43559456	G1K untagged	deletion	TRUE	0.451513659857248	NA	NA	0.562175383477283
CNVR2448.1	chr5:45227446-45229576	WTCCC+ untagged	deletion	FALSE	NA	NA	NA	0.819460022126665
CNVR2455.1	chr5:49441520-49520914	WTCCC+ unclusterable but real	duplication	FALSE	NA	NA	NA	0.801744892726868
CNVR2455.3	chr5:49441520-49598084	WTCCC+	duplication	FALSE	NA	NA	NA	0.80647550327896
P1_M_061510_5_878	chr5:54987582-54987930	G1K untagged	deletion	FALSE	NA	SLC38A9	NA	0.265290767917624
CNVR2466.1	chr5:55465067-55466202	WTCCC+ untagged	deletion	TRUE	0.496832358674464	ANKRD55	NA	0.523801145506708
CNVR2471.2	chr5:57812526-57814541	WTCCC+ untagged	deletion	TRUE	0.281116954670674	NA	NA	0.117473288944044
CNVR2474.1	chr5:59525372-59532089	WTCCC+ untagged	deletion	TRUE	0.0330165692007797	NA	NA	0.906213149762025
CNVR2480.1	chr5:61537708-61591513	WTCCC+ unclusterable but real	duplication	FALSE	NA	NA	NA	0.628834906743692
CNVR2484.1	chr5:64640033-64640607	WTCCC+ unclusterable but real	deletion	FALSE	NA	ADAMTS6	NA	0.339035028814222
CNVR2485.1	chr5:65063884-65066078	WTCCC+ unclusterable but real	duplication	TRUE	0.231537899098221	NLN	NA	0.422039076274538
P1_M_061510_5_755	chr5:66913289-66913373	G1K untagged	deletion	FALSE	NA	NA	NA	0.581985169559163
CNVR2493.1	chr5:68355327-68356514	WTCCC+ untagged	deletion	FALSE	NA	NA	NA	0.629528760226039
CNVR2494.4	chr5:68865565-68886493	WTCCC+ untagged	duplication	FALSE	NA	OCLN	OCLN	0.136467350114172
CNVR2494.7	chr5:68886494-68960961	WTCCC+ untagged	duplication	FALSE	NA	OCLN;GTF2H2C	GTF2H2C	0.160995797145783
CNVR2494.31	chr5:68963365-68968380	WTCCC+ unclusterable but real	duplication	FALSE	NA	NA	NA	0.717490857649642
CNVR2494.9	chr5:68968381-68989906	WTCCC+ unclusterable but real	duplication/deletion	FALSE	NA	NA	NA	0.724885179840405
CNVR2494.27	chr5:69030751-69184694	WTCCC+ unclusterable but real	duplication	FALSE	NA	NA	NA	0.192838225102026
CNVR2494.33	chr5:69230321-69235429	WTCCC+ unclusterable but real	duplication	FALSE	NA	NA	NA	0.677528628264096
CNVR2494.15	chr5:69247768-69274223	WTCCC+ unclusterable but real	duplication	FALSE	NA	NA	NA	0.89774567713272
CNVR2494.50	chr5:69274224-69299519	WTCCC+ unclusterable but real	duplication	FALSE	NA	NA	NA	0.883650139006422
CNVR2494.18	chr5:69319173-69357258	WTCCC+ unclusterable but real	duplication	FALSE	NA	SERF1B	SERF1B	0.332212565487839
CNVR2494.43	chr5:69357259-69404356	WTCCC+ untagged	duplication	FALSE	NA	SERF1B;SMN2	SERF1B;SMN2	0.16753843554933
CNVR2494.36	chr5:69404749-69408149	WTCCC+ untagged	duplication	FALSE	NA	SMN2	SMN2	0.188723697155382
CNVR2494.53	chr5:69408150-69410185	WTCCC+ unclusterable but real	duplication	FALSE	NA	SMN2	SMN2	0.129742724150231
CNVR2494.2	chr5:69410305-69418929	WTCCC+ unclusterable but real	duplication	FALSE	NA	NA	NA	0.419776732662628
CNVR2494.28	chr5:69418930-69434692	WTCCC+ unclusterable but real	duplication	FALSE	NA	NA	NA	0.308265226850466
CNVR2494.40	chr5:69464140-69526996	WTCCC+ unclusterable but real	duplication/deletion	FALSE	NA	NA	NA	0.752846042096197
CNVR2494.19	chr5:69533451-69569743	WTCCC+ unclusterable but real	deletion	FALSE	NA	NA	NA	0.717943443208923
CNVR2494.44	chr5:69569744-69741640	WTCCC+ unclusterable but real	duplication	FALSE	NA	NA	NA	0.277648549105367
CNVR2494.10	chr5:69817074-69840015	WTCCC+ unclusterable but real	duplication/deletion	FALSE	NA	NA	NA	0.625383737055722
CNVR2494.58	chr5:69840016-69843951	WTCCC+ unclusterable but real	duplication	FALSE	NA	NA	NA	0.869774557642225
CNVR2494.11	chr5:69867687-70102471	WTCCC+ unclusterable but real	duplication	FALSE	NA	NA	NA	0.377647834724394
CNVR2494.42	chr5:70106156-70110496	WTCCC+ unclusterable but real	duplication	FALSE	NA	NA	NA	0.679402997992189
CNVR2494.12	chr5:70110497-70123008	WTCCC+ unclusterable but real	deletion	FALSE	NA	NA	NA	0.475891350071898
CNVR2494.59	chr5:70149275-70173866	WTCCC+ unclusterable but real	duplication	FALSE	NA	NA	NA	0.680143256883493
CNVR2494.14	chr5:70173867-70196953	WTCCC+ unclusterable but real	duplication	FALSE	NA	NA	NA	0.741577394463803
CNVR2494.13	chr5:70249408-70253127	WTCCC+ untagged	deletion	FALSE	NA	SERF1A	NA	0.178037342123394
CNVR2494.66	chr5:70336532-70340577	WTCCC+ untagged	duplication	FALSE	NA	NAIP	NA	0.0994229829190542
CNVR2494.35	chr5:70344648-70347002	WTCCC+ unclusterable but real	duplication/deletion	FALSE	NA	NAIP	NA	0.55252836622183
CNVR2494.20	chr5:70347003-70425205	WTCCC+ unclusterable but real	duplication	FALSE	NA	NAIP;GTF2H2	GTF2H2	0.0845523115166282
CNVR2494.62	chr5:70347003-70403680	WTCCC+ unclusterable but real	duplication	FALSE	NA	NAIP;GTF2H2	GTF2H2	0.104409569033457
CNVR2494.29	chr5:70425206-70462298	WTCCC+ unclusterable but real	duplication	FALSE	NA	NA	NA	0.601259864657174
CNVR2494.37	chr5:70462299-70483190	WTCCC+ unclusterable but real	duplication/deletion	FALSE	NA	NA	NA	0.93956007617472
CNVR2494.67	chr5:70483191-70512759	WTCCC+ unclusterable but real	duplication	FALSE	NA	NA	NA	0.749164528818773
CNVR2494.5	chr5:70534040-70567963	WTCCC+ unclusterable but real	deletion	FALSE	NA	NA	NA	0.659675282049812
CNVR2494.16	chr5:70570086-70697786	WTCCC+ unclusterable but real	duplication	FALSE	NA	NA	NA	0.12287872406121
P1_M_061510_5_761	chr5:71193430-71193496	G1K untagged	deletion	TRUE	0.355279658891397	NA	NA	0.979359495674365
CNVR2501.1	chr5:76353552-76358784	WTCCC+ untagged	deletion	FALSE	NA	NA	NA	0.365606729512353
P1_M_061510_5_198	chr5:78145555-78147626	G1K untagged	deletion	FALSE	NA	ARSB	NA	0.980326005923308
CNVR2510.1	chr5:79957740-79960782	WTCCC+ untagged	deletion	FALSE	NA	DHFR	DHFR	0.704519015366481
CNVR2514.3	chr5:81461689-81464617	WTCCC+ untagged	deletion	FALSE	NA	ATG10	NA	0.978403323261166
CNVR2516.1	chr5:82938754-82939899	WTCCC+ unclusterable but real	duplication	TRUE	0.299479166666667	NA	NA	0.0157593775197909
CNVR2517.1	chr5:83984188-83990854	WTCCC+ unclusterable but real	duplication	FALSE	NA	NA	NA	0.644938094927027
CNVR2518.1	chr5:84456674-84487458	WTCCC+ unclusterable but real	duplication	TRUE	0.468464841653247	NA	NA	0.517453435637304
CNVR2524.1	chr5:90535526-90537843	WTCCC+ untagged	duplication	TRUE	0.148910115111438	NA	NA	0.878027984746628
P1_M_061510_5_234	chr5:97061005-97061337	G1K untagged	deletion	FALSE	NA	NA	NA	0.783136122523973
P1_M_061510_5_773	chr5:97439702-97439795	G1K untagged	deletion	TRUE	0.119970738844184	NA	NA	0.604586907008706
CNVR2533.1	chr5:97961061-97967719	WTCCC+ untagged	deletion	FALSE	NA	NA	NA	0.0328135521106454
P1_M_061510_5_237	chr5:98117831-98126348	G1K untagged	deletion	FALSE	NA	NA	NA	0.075305153073485
CNVR2539.1	chr5:98881403-98900332	WTCCC+ unclusterable but real	deletion	FALSE	NA	NA	NA	0.85371776402277
CNVR2541.1	chr5:99424060-99434593	WTCCC+ unclusterable but real	deletion	FALSE	NA	NA	NA	0.345092579359193
CNVR2543.1	chr5:99737451-99750549	WTCCC+ unclusterable but real	duplication/deletion	FALSE	NA	NA	NA	0.642034855530365
CNVR2543.2	chr5:99750550-99760332	WTCCC+ unclusterable but real	duplication	FALSE	NA	NA	NA	0.628890861788258
CNVR2549.1	chr5:104460808-104531562	WTCCC+ untagged	deletion	FALSE	NA	NA	NA	0.713104240390602
P1_M_061510_5_492	chr5:105922346-105923452	G1K untagged	deletion	TRUE	0.0197368421052632	NA	NA	0.888524107544526
P2_M_061510_5_478	chr5:106276251-106276301	G1K untagged	deletion	FALSE	NA	NA	NA	0.935008616952867
P1_M_061510_5_256	chr5:107226383-107227220	G1K untagged	deletion	TRUE	0.037037037037037	FBXL17	NA	0.42453818090204
CNVR2558.2	chr5:108566327-108571478	WTCCC+ untagged	duplication	FALSE	NA	NA	NA	0.830378114161731
CNVR2559.1	chr5:108717335-108718409	WTCCC+ unclusterable but real	duplication	FALSE	NA	PJA2	NA	0.336510605991756
CNVR2569.1	chr5:112505686-112506278	WTCCC+ untagged	deletion	FALSE	NA	MCC	NA	0.956756960315433
CNVR2572.1	chr5:114040545-114045143	WTCCC+ untagged	deletion	FALSE	NA	NA	NA	0.613469839280697
CNVR2580.1	chr5:117169576-117175711	WTCCC+ unclusterable but real	deletion	FALSE	NA	NA	NA	0.993584930442806
CNVR2583.1	chr5:117896136-117906063	WTCCC+	deletion	TRUE	0.170609756097561	NA	NA	0.403713583241172
P1_M_061510_5_785	chr5:119584915-119584976	G1K untagged	deletion	FALSE	NA	NA	NA	0.272383540575179
CNVR2590.1	chr5:121160450-121163833	WTCCC+ untagged	deletion	TRUE	0.0346003898635478	NA	NA	0.308236408565715
CNVR2593.1	chr5:123572996-123573756	WTCCC+ unclusterable but real	deletion	FALSE	NA	NA	NA	0.853598445816269
P1_M_061510_5_286	chr5:123703001-123703087	G1K untagged	deletion	TRUE	0.0610380116959064	NA	NA	0.776616553736426
CNVR2616.1	chr5:137835616-137844524	WTCCC+ untagged	duplication	FALSE	NA	NA	NA	0.563966950701262
CNVR2618.1	chr5:139348118-139349487	WTCCC+ untagged	deletion	FALSE	NA	NRG2	NA	0.804057645074079
CNVR2619.1	chr5:140076978-140085501	WTCCC+ untagged	deletion	TRUE	0.075957083638137	NA	NA	0.94796381813724
CNVR2621.1	chr5:140195897-140202238	WTCCC+ untagged	deletion	FALSE	NA	PCDHA1;PCDHA2;PCDHA3;PCDHA4;PCDHA5;PCDHA6;PCDHA7;PCDHA8	PCDHA7;PCDHA8	0.999311091572484
CNVR2624.1	chr5:140534644-140540031	WTCCC+ unclusterable but real	duplication	FALSE	NA	PCDHB7;PCDHB8	PCDHB7;PCDHB8	0.467982581177114
CNVR2625.1	chr5:140573322-140575134	WTCCC+ unclusterable but real	duplication	FALSE	NA	PCDHB13	PCDHB13	0.794466465678684
CNVR2631.1	chr5:143386668-143389627	WTCCC+ untagged	deletion	FALSE	NA	NA	NA	0.595868184748288
P1_M_061510_5_855	chr5:143493060-143495240	G1K untagged	deletion	TRUE	0.2977294921875	NA	NA	0.596228244938322
CNVR2634.1	chr5:146266461-146267689	WTCCC+ untagged	deletion	TRUE	0.410870685213807	PPP2R2B	NA	0.992668042110426
CNVR2663.1	chr5:158827991-158831133	WTCCC+ untagged	deletion	TRUE	0.0433723196881092	NA	NA	0.75258721257971
CNVR2664.1	chr5:159282379-159283692	WTCCC+ untagged	deletion	TRUE	0.410234489496825	ADRA1B	NA	0.524689388378176
P1_M_061510_5_335	chr5:159675134-159675240	G1K untagged	deletion	TRUE	0.477011494252874	NA	NA	0.130508033568927
P1_M_061510_5_822	chr5:163911004-163911078	G1K untagged	deletion	FALSE	NA	NA	NA	0.159152926890692
P1_M_061510_5_344	chr5:164074170-164075939	G1K untagged	deletion	FALSE	NA	NA	NA	0.900401021190665
CNVR2678.1	chr5:167050966-167059009	WTCCC+ untagged	deletion	FALSE	NA	TENM2	NA	0.231505364810878
P2_M_061510_5_183	chr5:170275661-170275958	G1K untagged	deletion	TRUE	0.284313725490196	RANBP17	NA	0.393100382924355
P1_M_061510_5_364	chr5:173573048-173573141	G1K untagged	deletion	TRUE	0.153827401267674	NA	NA	0.862821495714098
CNVR2687.1	chr5:174062925-174064315	WTCCC+ untagged	deletion	FALSE	NA	NA	NA	0.892956642008775
CNVR2688.1	chr5:174368607-174373166	WTCCC+ untagged	deletion	FALSE	NA	NA	NA	0.660989257132308
CNVR2699.1	chr5:177159978-177163393	WTCCC+ unclusterable but real	deletion	FALSE	NA	NA	NA	0.89083081213549
CNVR2701.1	chr5:177320743-177322703	WTCCC+ untagged	duplication/deletion	FALSE	NA	NA	NA	0.457895359886
CNVR2702.1	chr5:177338219-177340324	WTCCC+ unclusterable but real	duplication/deletion	FALSE	NA	NA	NA	0.086961762742151
CNVR2703.1	chr5:177454236-177456721	WTCCC+ unclusterable but real	deletion	FALSE	NA	NA	NA	0.431443691744123
P1_M_061510_5_563	chr5:178039433-178044445	G1K untagged	deletion	TRUE	0.257066276803119	NA	NA	0.0802182477850434
CNVR2708.1	chr5:178051113-178051648	WTCCC+ untagged	duplication	TRUE	0.27723616865708	NA	NA	0.532335492587034
CNVR2709.1	chr5:178150826-178153262	WTCCC+ unclusterable but real	deletion	TRUE	0.270680495825955	NA	NA	0.90864635184675
CNVR2710.1	chr5:178191212-178192988	WTCCC+ unclusterable but real	deletion	FALSE	NA	NA	NA	0.751782851948245
P2_M_061510_5_202	chr5:178588875-178589069	G1K untagged	deletion	FALSE	NA	ADAMTS2	NA	0.206282553499527
CNVR2716.1	chr5:179974766-179975766	WTCCC+ unclusterable but real	deletion	FALSE	NA	FLT4	NA	0.313858465234632
CNVR2716.2	chr5:179975767-179978092	WTCCC+ unclusterable but real	duplication	FALSE	NA	FLT4	FLT4	0.696595371110436
CNVR2717.1	chr5:180108619-180128369	WTCCC+ untagged	duplication	FALSE	NA	NA	NA	0.8693938381685
CNVR2720.1	chr5:180447757-180451345	WTCCC+	duplication/deletion	FALSE	NA	NA	NA	0.168271605057518
CNVR2724.1	chr5:180632989-180641161	WTCCC+ unclusterable but real	deletion	FALSE	NA	NA	NA	0.247092706591685
CNVR2725.5	chr5:180757893-180762303	WTCCC+ unclusterable but real	duplication/deletion	FALSE	NA	NA	NA	0.0348181958342473
CNVR2725.2	chr5:180776552-180820320	WTCCC+ unclusterable but real	deletion	FALSE	NA	NA	NA	0.916455853019492
CNVR2725.4	chr5:180822489-180837775	WTCCC+ unclusterable but real	duplication	FALSE	NA	NA	NA	0.702668972814182
CNVR2726.1	chr6:5031-22217	WTCCC+ unclusterable but real	duplication	FALSE	NA	NA	NA	0.011113635252288
CNVR2728.2	chr6:201416-241014	WTCCC+ untagged	deletion	TRUE	0.461321909424725	DUSP22	DUSP22	0.104138807187318
CNVR2728.1	chr6:241015-329973	WTCCC+ untagged	duplication/deletion	FALSE	NA	DUSP22	DUSP22	0.917459937605515
CNVR2733.1	chr6:620417-622340	WTCCC+ unclusterable but real	deletion	FALSE	NA	EXOC2	NA	0.712354470134473
CNVR2736.1	chr6:806925-808775	WTCCC+ unclusterable but real	duplication/deletion	FALSE	NA	NA	NA	0.183610291070603
CNVR2737.1	chr6:854726-856131	WTCCC+ unclusterable but real	deletion	FALSE	NA	NA	NA	0.854429952541323
CNVR2744.1	chr6:3089811-3092615	WTCCC+	deletion	FALSE	NA	BPHL	NA	0.403916585701115
CNVR2744.3	chr6:3090965-3092202	WTCCC+ untagged	deletion	FALSE	NA	BPHL	NA	0.344174151430805
CNVR2745.1	chr6:3126775-3127649	WTCCC+	deletion	FALSE	NA	NA	NA	0.359597072764012
CNVR2746.3	chr6:3198916-3207553	WTCCC+	duplication	TRUE	0.180513595166163	PSMG4	PSMG4	0.276514424448793
CNVR2749.1	chr6:3564460-3566864	WTCCC+ untagged	deletion	FALSE	NA	NA	NA	0.239822115883833
CNVR2750.1	chr6:3657580-3661203	WTCCC+ unclusterable but real	duplication	FALSE	NA	NA	NA	0.888363835746733
CNVR2750.2	chr6:3661204-3664679	WTCCC+ unclusterable but real	duplication	FALSE	NA	NA	NA	0.969486666807313
CNVR2757.1	chr6:5080172-5081001	WTCCC+ unclusterable but real	deletion	FALSE	NA	NA	NA	0.539381264536028
CNVR2765.1	chr6:7387235-7388507	WTCCC+ unclusterable but real	deletion	TRUE	0.451028403525955	NA	NA	0.249493078974696
CNVR2766.1	chr6:7726528-7727584	WTCCC+ untagged	deletion	FALSE	NA	BMP6	NA	0.994070977085642
CNVR2767.1	chr6:7737952-7738649	WTCCC+ untagged	duplication	FALSE	NA	BMP6	NA	0.35791143677666
CNVR2770.1	chr6:8869867-8877952	WTCCC+ untagged	deletion	FALSE	NA	NA	NA	0.6157378019414
P1_M_061510_6_768	chr6:10714822-10714874	G1K untagged	deletion	FALSE	NA	GCNT2	NA	0.117191641209166
CNVR2780.1	chr6:13298974-13300083	WTCCC+ untagged	deletion	TRUE	0.241080156402737	NA	NA	0.568786065660668
P1_M_061510_6_450	chr6:14947418-14950016	G1K untagged	deletion	FALSE	NA	NA	NA	0.93357958721758
CNVR2799.1	chr6:18510099-18510860	WTCCC+ untagged	duplication	TRUE	0.339912280701754	RNF144B	NA	0.474904849386364
CNVR2801.2	chr6:19149777-19152860	WTCCC+	deletion	TRUE	0.159600389863548	NA	NA	0.163163974975717
CNVR2805.1	chr6:21933480-21942167	WTCCC+ untagged	deletion	FALSE	NA	NA	NA	0.406557395627851
P1_M_061510_6_117	chr6:22160748-22161706	G1K untagged	deletion	TRUE	0.262670565302144	NA	NA	0.521435488184467
P1_M_061510_6_130	chr6:26384754-26384845	G1K untagged	deletion	TRUE	0.442302970783206	NA	NA	0.0040210510253613
CNVR2819.1	chr6:26451828-26459559	WTCCC+ untagged	deletion	FALSE	NA	NA	NA	0.0698498893121687
CNVR2821.2	chr6:26878702-26883319	WTCCC+ untagged	duplication	FALSE	NA	NA	NA	0.0164872559751018
CNVR2822.1	chr6:26959123-26982195	WTCCC+ unclusterable but real	duplication/deletion	FALSE	NA	NA	NA	0.80340933877509
CNVR2822.2	chr6:26982196-27091435	WTCCC+ unclusterable but real	duplication	FALSE	NA	NA	NA	0.545345850628446
CNVR2823.1	chr6:27783043-27787402	WTCCC+ untagged	deletion	FALSE	NA	NA	NA	0.451382945311797
P1_M_061510_6_133	chr6:28126176-28129871	G1K untagged	deletion	FALSE	NA	NA	NA	0.00117179643246198
CNVR2825.1	chr6:28947140-28947919	WTCCC+ untagged	deletion	FALSE	NA	NA	NA	0.372744968606957
P1_M_061510_6_136	chr6:29080189-29080294	G1K	deletion	TRUE	0.469257255287752	ZNF311	NA	0.450612495882333
CNVR2829.7	chr6:29798371-29923587	WTCCC+ untagged	duplication	FALSE	NA	HLA-F;HLA-G	HLA-F;HLA-G	0.378130519407066
CNVR2829.10	chr6:29927222-29927791	WTCCC+ untagged	deletion	FALSE	NA	NA	NA	0.00769200615867895
CNVR2829.8	chr6:29927792-29961610	WTCCC+ unclusterable but real	duplication	FALSE	NA	NA	NA	0.269388484090318
P1_M_061510_6_667	chr6:29961611-29963630	G1K untagged	deletion	TRUE	0.143100926377377	NA	NA	7.90211780628337e-06
P1_M_061510_6_668	chr6:29964601-29967350	G1K untagged	deletion	TRUE	0.141320293398533	NA	NA	2.21976484418376e-08
P1_M_061510_6_675	chr6:29984611-29994930	G1K untagged	deletion	TRUE	0.142665364901147	NA	NA	4.97677948815843e-07
P1_M_061510_6_780	chr6:30392971-30393024	G1K untagged	deletion	FALSE	NA	NA	NA	0.0155772404310229
CNVR2831.1	chr6:30467601-30469095	WTCCC+ unclusterable but real	duplication	FALSE	NA	NA	NA	0.00293253704544792
CNVR2831.3	chr6:30469096-30472270	WTCCC+ unclusterable but real	duplication	FALSE	NA	NA	NA	0.00425698883525922
CNVR2833.1	chr6:30863725-30864365	WTCCC+ unclusterable but real	deletion	FALSE	NA	NA	NA	5.35069819952797e-08
CNVR2834.1	chr6:31090054-31097809	WTCCC+ untagged	deletion	FALSE	NA	MUC22	NA	4.2276717467239e-05
P1_M_061510_6_472	chr6:31101985-31103059	G1K untagged	deletion	TRUE	0.128672869735553	MUC22	MUC22	5.03931245336247e-09
P1_M_061510_6_681	chr6:31301098-31302438	G1K untagged	deletion	TRUE	0.257738240311967	NA	NA	0.0256893815159728
CNVR2838.1	chr6:31345003-31348296	WTCCC+ unclusterable but real	deletion	TRUE	0.314810028431119	HLA-C	HLA-C	1.95117249091578e-07
CNVR2840.1	chr6:31374704-31377479	WTCCC+	deletion	TRUE	0.315866439190836	NA	NA	0.00178951170834597
CNVR2841.15	chr6:31378345-31379949	WTCCC+	deletion	TRUE	0.11609756097561	NA	NA	0.00135083915031076
P2_M_061510_6_390	chr6:31383911-31387390	G1K untagged	deletion	FALSE	NA	NA	NA	0.724264998087318
CNVR2841.9	chr6:31395810-31397416	WTCCC+ unclusterable but real	deletion	FALSE	NA	NA	NA	0.707988910039915
CNVR2841.18	chr6:31397480-31398757	WTCCC+ unclusterable but real	duplication	TRUE	0.398601398601399	NA	NA	2.81184338998812e-19
CNVR2841.19	chr6:31410786-31412359	WTCCC+ untagged	deletion	TRUE	0.483231334149327	NA	NA	6.01698322189159e-06
CNVR2841.10	chr6:31412360-31427174	WTCCC+ unclusterable but real	deletion	FALSE	NA	NA	NA	0.39254187811705
CNVR2841.23	chr6:31432820-31433689	WTCCC+ unclusterable but real	deletion	FALSE	NA	HLA-B	HLA-B	2.84676712582028e-06
CNVR2841.12	chr6:31434067-31455948	WTCCC+ unclusterable but real	duplication	TRUE	0.286585365853659	NA	NA	5.42975288813761e-09
CNVR2841.3	chr6:31455949-31456566	WTCCC+ unclusterable but real	duplication	TRUE	0.199754901960784	NA	NA	1.02424057669166e-11
P1_M_061510_6_147	chr6:31529476-31532365	G1K untagged	deletion	TRUE	0.467261177620327	NA	NA	6.91801895572421e-09
CNVR2843.4	chr6:32055886-32060381	WTCCC+ untagged	duplication	FALSE	NA	STK19;XXbac-BPG116M5.15;C4A	C4A;STK19	1.19357360428951e-51
CNVR2843.2	chr6:32060426-32066854	WTCCC+ untagged	deletion	FALSE	NA	C4A	NA	1.04741414204946e-24
CNVR2843.3	chr6:32066896-32093500	WTCCC+ unclusterable but real	duplication	FALSE	NA	C4A;AL645922.1;C4B	C4A;AL645922.1;C4B	8.5114131342292e-53
CNVR2843.6	chr6:32093501-32099566	WTCCC+ unclusterable but real	duplication/deletion	FALSE	NA	C4B	NA	3.63373905599689e-32
CNVR2845.36	chr6:32537894-32540555	WTCCC+ unclusterable but real	deletion	TRUE	0.259263773768893	NA	NA	0.701673573164804
CNVR2845.12	chr6:32539676-32540555	WTCCC+	deletion	TRUE	0.259263773768893	NA	NA	0.464432542712744
CNVR2845.7	chr6:32540615-32551262	WTCCC+ unclusterable but real	duplication	FALSE	NA	NA	NA	4.36591638903699e-81
CNVR2845.8	chr6:32551263-32563010	WTCCC+ unclusterable but real	duplication	FALSE	NA	NA	NA	7.82272726922337e-71
G1KSVR.6_1	chr6:32563557-32566025	G1K untagged	deletion	FALSE	NA	NA	NA	0.14493653500926
CNVR2845.2	chr6:32576794-32582490	WTCCC+ unclusterable but real	deletion	FALSE	NA	NA	NA	0.0493994340251863
CNVR2845.48	chr6:32605333-32606452	WTCCC+ unclusterable but real	deletion	FALSE	NA	HLA-DRB5	HLA-DRB5	7.62524300256683e-33
CNVR2845.29	chr6:32615622-32630694	WTCCC+ unclusterable but real	deletion	FALSE	NA	NA	NA	2.11883032152278e-07
CNVR2845.42	chr6:32648132-32654185	WTCCC+ unclusterable but real	duplication	FALSE	NA	NA	NA	7.14553962348199e-23
CNVR2845.4	chr6:32654186-32656983	WTCCC+ untagged	duplication	FALSE	NA	HLA-DRB1	HLA-DRB1	3.66764484942879e-67
CNVR2845.11	chr6:32657006-32658483	WTCCC+ unclusterable but real	deletion	FALSE	NA	HLA-DRB1	HLA-DRB1	2.18947565387912e-39
CNVR2845.3	chr6:32667857-32668772	WTCCC+ unclusterable but real	deletion	FALSE	NA	NA	NA	1.07595315072739e-49
CNVR2845.24	chr6:32668773-32688549	WTCCC+ unclusterable but real	duplication	FALSE	NA	NA	NA	7.28734491363984e-85
CNVR2845.58	chr6:32688550-32689616	WTCCC+ untagged	deletion	TRUE	0.406904050013591	NA	NA	3.30643682901972e-05
CNVR2845.60	chr6:32695497-32702335	WTCCC+	duplication	FALSE	NA	NA	NA	4.86280885326981e-122
CNVR2845.62	chr6:32700119-32703088	WTCCC+ untagged	duplication	FALSE	NA	NA	NA	2.41868769780259e-45
P2_M_061510_6_653	chr6:32703089-32704468	G1K untagged	deletion	TRUE	0.475335775335775	NA	NA	1.12378183754551e-08
CNVR2845.63	chr6:32708569-32711727	WTCCC+ untagged	deletion	FALSE	NA	NA	NA	0.14857121766393
CNVR2845.27	chr6:32710664-32743652	WTCCC+	duplication	TRUE	0.269699926811417	HLA-DQA1;HLA-DQB1	HLA-DQA1;HLA-DQB1	6.64760937171424e-165
CNVR2845.13	chr6:32734034-32735154	WTCCC+ unclusterable but real	deletion	FALSE	NA	NA	NA	1.23082871117256e-93
CNVR2845.31	chr6:32735155-32772177	WTCCC+ unclusterable but real	duplication	TRUE	0.352275716916601	HLA-DQB1	HLA-DQB1	4.11079795966749e-141
CNVR2845.70	chr6:32794268-32795159	WTCCC+ unclusterable but real	duplication	FALSE	NA	NA	NA	2.60285634203062e-74
CNVR2845.39	chr6:32795160-32830605	WTCCC+ unclusterable but real	duplication	FALSE	NA	HLA-DQA2	HLA-DQA2	2.9327150657434e-57
CNVR2845.19	chr6:32797053-32805933	WTCCC+	duplication	TRUE	0.250404749055586	NA	NA	1.19470785569691e-60
CNVR2845.20	chr6:32830606-32858634	WTCCC+ unclusterable but real	duplication	FALSE	NA	HLA-DQB2	HLA-DQB2	7.87704311607494e-27
CNVR2845.32	chr6:32884689-32886229	WTCCC+ unclusterable but real	duplication	FALSE	NA	NA	NA	2.60242889986299e-39
CNVR2845.16	chr6:32886230-32887855	WTCCC+ unclusterable but real	duplication	TRUE	0.339659847177718	NA	NA	0.000208418665098184
CNVR2846.4	chr6:33133036-33156337	WTCCC+ untagged	deletion	TRUE	0.209	HLA-DPA1;HLA-DPB1	HLA-DPB1;HLA-DPA1	0.0299711649224852
CNVR2846.3	chr6:33156338-33162718	WTCCC+ untagged	deletion	TRUE	0.341747092303885	HLA-DPA1;HLA-DPB1	HLA-DPB1	0.000119453950732346
CNVR2852.1	chr6:34045801-34051014	WTCCC+ untagged	deletion	TRUE	0.087678307919331	NA	NA	0.760860303996992
CNVR2861.1	chr6:35862494-35874758	WTCCC+ untagged	duplication	FALSE	NA	CLPSL1;CLPS	CLPSL1;CLPS	0.37672919631896
CNVR2862.1	chr6:36748154-36750160	WTCCC+ unclusterable but real	deletion	FALSE	NA	NA	NA	0.164858406611584
CNVR2884.1	chr6:47672699-47673663	WTCCC+ untagged	deletion	TRUE	0.0529970760233918	CD2AP	NA	0.794298579980399
CNVR2901.1	chr6:51844127-51844735	WTCCC+ untagged	duplication/deletion	TRUE	0.470029239766082	PKHD1	NA	0.0481187955436465
CNVR2909.1	chr6:54770507-54773869	WTCCC+ untagged	deletion	FALSE	NA	NA	NA	0.298479895733091
CNVR2912.1	chr6:55934082-55954657	WTCCC+ untagged	deletion	FALSE	NA	NA	NA	0.638696902257281
P1_M_061510_6_801	chr6:56201284-56201353	G1K untagged	deletion	FALSE	NA	COL21A1	NA	0.84595867499381
CNVR2920.2	chr6:57726662-57739915	WTCCC+ untagged	duplication/deletion	TRUE	0.180565715679103	NA	NA	0.633482954573488
CNVR2924.2	chr6:58352054-58357893	WTCCC+ unclusterable but real	duplication	FALSE	NA	NA	NA	0.454517525461598
CNVR2924.1	chr6:58357894-58377133	WTCCC+ unclusterable but real	duplication/deletion	FALSE	NA	NA	NA	0.589984580669121
P1_M_061510_6_808	chr6:58531808-58536823	G1K untagged	deletion	FALSE	NA	NA	NA	0.511629910941808
CNVR2931.1	chr6:58881480-58884727	WTCCC+ unclusterable but real	deletion	FALSE	NA	NA	NA	0.676206115106691
CNVR2931.3	chr6:58884728-58888091	WTCCC+ unclusterable but real	deletion	FALSE	NA	NA	NA	0.347050804325164
P1_M_061510_6_813	chr6:63723495-63723563	G1K untagged	deletion	FALSE	NA	NA	NA	0.361138348856827
P1_M_061510_6_814	chr6:64839450-64839598	G1K untagged	deletion	FALSE	NA	EYS	NA	0.00264429112555344
P2_M_061510_6_431	chr6:67065450-67105637	G1K untagged	deletion	TRUE	0.0685198732016581	NA	NA	0.646620844640764
CNVR2952.1	chr6:69286825-69298730	WTCCC+ untagged	duplication	FALSE	NA	NA	NA	0.18375468927745
CNVR2953.1	chr6:69527894-69528390	WTCCC+ untagged	deletion	FALSE	NA	BAI3	NA	0.644092952902086
CNVR2954.1	chr6:69744407-69748441	WTCCC+ untagged	deletion	TRUE	0.0333820662768031	BAI3	NA	0.127994348714711
CNVR2967.1	chr6:74765644-74773575	WTCCC+ untagged	duplication	TRUE	0.067560975609756	NA	NA	0.979688039687047
CNVR2970.1	chr6:76212196-76217606	WTCCC+ untagged	deletion	FALSE	NA	FILIP1	NA	0.609531727194716
CNVR2971.1	chr6:77073444-77085850	WTCCC+ unclusterable but real	deletion	FALSE	NA	NA	NA	0.492863537903875
P1_M_061510_6_834	chr6:80666625-80666696	G1K untagged	deletion	TRUE	0.294368600682594	NA	NA	0.108289179868161
CNVR2981.1	chr6:81097041-81112106	WTCCC+ unclusterable but real	duplication	FALSE	NA	BCKDHB	BCKDHB	0.208142973012174
CNVR2982.1	chr6:81340459-81350256	WTCCC+ untagged	deletion	FALSE	NA	NA	NA	0.846887323148966
CNVR2989.1	chr6:87403686-87408451	WTCCC+ untagged	deletion	FALSE	NA	NA	NA	0.794189721005638
CNVR2992.1	chr6:88857912-88859176	WTCCC+ untagged	deletion	TRUE	0.032171581769437	NA	NA	0.0235726347375031
CNVR3000.1	chr6:93631502-93635657	WTCCC+ unclusterable but real	deletion	FALSE	NA	NA	NA	0.0572159818596179
P1_M_061510_6_274	chr6:95345968-95348510	G1K untagged	deletion	FALSE	NA	NA	NA	0.84632899793251
CNVR3010.1	chr6:100813539-100814199	WTCCC+ unclusterable but real	deletion	FALSE	NA	NA	NA	0.427425411632572
P1_M_061510_6_291	chr6:101883714-101885454	G1K untagged	deletion	FALSE	NA	NA	NA	0.632937616102033
CNVR3014.1	chr6:102041250-102045717	WTCCC+ untagged	deletion	TRUE	0.109553984889106	GRIK2	NA	0.0769363014106195
CNVR3021.1	chr6:105012170-105050061	WTCCC+ untagged	deletion	FALSE	NA	NA	NA	0.0358054328316518
CNVR3022.1	chr6:105367477-105369570	WTCCC+	deletion	TRUE	0.203825536062378	HACE1	NA	0.17126675453976
P1_M_061510_6_856	chr6:110676429-110678578	G1K untagged	deletion	FALSE	NA	METTL24	NA	0.35449880633692
P1_M_061510_6_307	chr6:111177709-111178262	G1K untagged	deletion	TRUE	0.171905458089669	CDK19	NA	0.677769732820454
CNVR3041.1	chr6:113808504-113809828	WTCCC+ untagged	deletion	FALSE	NA	NA	NA	0.0150600619598708
P1_M_061510_6_973	chr6:119118981-119120620	G1K untagged	deletion	TRUE	0.374786011249694	CEP85L	NA	0.0894172446886403
P1_M_061510_6_597	chr6:123415580-123415923	G1K untagged	deletion	FALSE	NA	CLVS2	NA	0.125479006844232
CNVR3061.1	chr6:124474275-124512684	WTCCC+ untagged	duplication	FALSE	NA	NKAIN2	NA	0.0743111299030398
CNVR3064.1	chr6:128474463-128479266	WTCCC+ untagged	deletion	FALSE	NA	RP11-73O6.4;PTPRK	NA	0.0170722433353318
CNVR3065.1	chr6:128869204-128871248	WTCCC+ untagged	deletion	FALSE	NA	RP11-73O6.4;PTPRK	NA	0.0596977092705381
P1_M_061510_6_871	chr6:131482221-131482300	G1K untagged	deletion	TRUE	0.0947098976109215	NA	NA	0.292537069438878
CNVR3068.2	chr6:132060994-132071264	WTCCC+ unclusterable but real	duplication/deletion	FALSE	NA	ENPP3;OR2A4	OR2A4	0.0996824649072498
CNVR3068.1	chr6:132071265-132078008	WTCCC+ unclusterable but real	duplication/deletion	FALSE	NA	ENPP3;CTAGE9	CTAGE9	0.102795719916591
CNVR3071.1	chr6:132749344-132754170	WTCCC+ untagged	deletion	FALSE	NA	MOXD1	NA	0.323141932323722
P1_M_061510_6_879	chr6:136639337-136640693	G1K untagged	deletion	FALSE	NA	BCLAF1	BCLAF1	0.650641330247657
P1_M_061510_6_366	chr6:138224184-138225044	G1K int1d	deletion	FALSE	NA	NA	NA	0.760190883884924
P1_M_061510_6_369	chr6:139644291-139648841	G1K untagged	deletion	TRUE	0.167153996101365	TXLNB	NA	0.113641389945161
CNVR3081.1	chr6:141096813-141097430	WTCCC+ untagged	duplication/deletion	TRUE	0.0629873294346979	NA	NA	0.101686027290486
CNVR3088.1	chr6:143911071-143914070	WTCCC+ untagged	deletion	FALSE	NA	NA	NA	0.770009115656257
CNVR3096.1	chr6:148438181-148438864	WTCCC+ unclusterable but real	deletion	FALSE	NA	NA	NA	0.851379021815388
P1_M_061510_6_384	chr6:149362420-149362641	G1K untagged	deletion	TRUE	0.0571393762183236	UST	NA	0.388124569347253
CNVR3100.1	chr6:149670808-149674470	WTCCC+ untagged	deletion	FALSE	NA	NA	NA	0.48468077081508
P1_M_061510_6_386	chr6:149674471-149674637	G1K untagged	deletion	TRUE	0.485620277845479	NA	NA	0.247786113452115
CNVR3104.2	chr6:151548393-151550748	WTCCC+ untagged	deletion	TRUE	0.052509746588694	NA	NA	0.632754983599736
CNVR3108.1	chr6:152982962-152984545	WTCCC+ unclusterable but real	deletion	FALSE	NA	SYNE1	NA	0.156893656029116
CNVR3111.1	chr6:153966277-153974296	WTCCC+ untagged	deletion	TRUE	0.214285714285714	NA	NA	0.910477962449946
G1KSVR.6_2	chr6:154000196-154003217	G1K untagged	deletion	TRUE	0.210455764075067	NA	NA	0.97044684331672
P1_M_061510_6_893	chr6:154504931-154505022	G1K untagged	deletion	FALSE	NA	NA	NA	0.616040630180762
P1_M_061510_6_625	chr6:155004305-155006292	G1K untagged	deletion	TRUE	0.0492322690714112	NA	NA	0.432792543678899
P1_M_061510_6_396	chr6:155159931-155164728	G1K untagged	deletion	FALSE	NA	SCAF8	NA	0.392022652390779
P1_M_061510_6_397	chr6:155354027-155355864	G1K untagged	deletion	FALSE	NA	TIAM2	NA	0.713577511408517
CNVR3115.1	chr6:155959874-155961397	WTCCC+ untagged	deletion	FALSE	NA	NA	NA	0.209949399612578
CNVR3120.1	chr6:157651440-157655375	WTCCC+ unclusterable but real	deletion	FALSE	NA	TMEM242	NA	0.0293705104629562
P1_M_061510_6_982	chr6:159441721-159442939	G1K int1d	deletion	FALSE	NA	NA	NA	0.325268688028518
CNVR3136.1	chr6:161646943-161647779	WTCCC+ unclusterable but real	duplication	TRUE	0.100633528265107	NA	NA	0.0882568324027544
CNVR3138.1	chr6:161986915-161987580	WTCCC+ unclusterable but real	deletion	FALSE	NA	PARK2	NA	0.776673227812657
P1_M_061510_6_987	chr6:162032853-162033082	G1K untagged	deletion	FALSE	NA	PARK2	NA	0.276353957435655
P1_M_061510_6_408	chr6:162236488-162236653	G1K untagged	deletion	FALSE	NA	PARK2	NA	0.66253703741102
P1_M_061510_6_638	chr6:162503802-162506806	G1K untagged	deletion	TRUE	0.0696881091617934	PARK2	NA	0.74309383725234
P1_M_061510_6_410	chr6:162645084-162645903	G1K untagged	deletion	TRUE	0.0442682926829268	PARK2	NA	0.113057307049564
CNVR3157.1	chr6:166417534-166422591	WTCCC+ untagged	deletion	FALSE	NA	NA	NA	0.338032506888134
CNVR3170.1	chr6:168083696-168085901	WTCCC+ unclusterable but real	deletion	FALSE	NA	MLLT4	NA	0.662991084968475
CNVR3170.2	chr6:168085902-168312160	WTCCC+ untagged	duplication	FALSE	NA	MLLT4;KIF25;FRMD1	MLLT4;KIF25;FRMD1	0.0397437934568742
CNVR3170.4	chr6:168312161-168312625	WTCCC+ untagged	deletion	FALSE	NA	NA	NA	0.046003803406305
CNVR3171.1	chr6:168377284-168381839	WTCCC+ unclusterable but real	duplication/deletion	FALSE	NA	NA	NA	0.89890046213136
CNVR3174.1	chr6:168459850-168461640	WTCCC+ unclusterable but real	duplication	FALSE	NA	DACT2	NA	0.685044923696003
CNVR3176.1	chr6:168500020-168503534	WTCCC+ unclusterable but real	duplication/deletion	FALSE	NA	NA	NA	0.84711329202173
CNVR3180.1	chr6:168703994-168706026	WTCCC+ unclusterable but real	duplication/deletion	FALSE	NA	SMOC2	NA	0.754663967647408
CNVR3182.2	chr6:168738681-168739146	WTCCC+ unclusterable but real	deletion	FALSE	NA	SMOC2	NA	0.925221303920893
CNVR3183.2	chr6:168756118-168758177	WTCCC+ unclusterable but real	deletion	FALSE	NA	SMOC2	NA	0.347453152318392
CNVR3183.1	chr6:168758178-168759751	WTCCC+ unclusterable but real	deletion	FALSE	NA	SMOC2	NA	0.460800631724078
CNVR3186.1	chr6:168981778-168983303	WTCCC+ unclusterable but real	duplication/deletion	FALSE	NA	NA	NA	0.318924681826808
CNVR3189.2	chr6:169071169-169074802	WTCCC+ unclusterable but real	duplication	FALSE	NA	NA	NA	0.515789131099859
CNVR3192.1	chr6:169267486-169271996	WTCCC+ unclusterable but real	duplication/deletion	FALSE	NA	NA	NA	0.168355432091526
CNVR3194.1	chr6:169375147-169377202	WTCCC+ untagged	deletion	FALSE	NA	THBS2	THBS2	0.680737689450009
CNVR3194.2	chr6:169375611-169376266	WTCCC+ untagged	deletion	FALSE	NA	THBS2	NA	0.685603299801978
CNVR3198.1	chr6:169970680-169971425	WTCCC+ untagged	deletion	FALSE	NA	NA	NA	0.464446198164077
CNVR3201.2	chr6:170325492-170328281	WTCCC+ unclusterable but real	duplication	FALSE	NA	NA	NA	0.0767357556407863
CNVR3201.1	chr6:170328282-170329648	WTCCC+ unclusterable but real	duplication/deletion	FALSE	NA	NA	NA	0.0620685177742358
CNVR3202.1	chr6:170370351-170372632	WTCCC+	deletion	FALSE	NA	NA	NA	0.665672124603668
CNVR3207.1	chr6:170549391-170551333	WTCCC+ untagged	duplication	FALSE	NA	FAM120B	NA	0.153856786472137
CNVR3208.1	chr6:170608754-170611184	WTCCC+ unclusterable but real	deletion	TRUE	0.132837277384728	NA	NA	0.296124026749231
CNVR3211.1	chr6:170645852-170648148	WTCCC+ unclusterable but real	deletion	FALSE	NA	NA	NA	0.690074170814784
CNVR3213.2	chr6:170776811-170824238	WTCCC+ unclusterable but real	duplication	FALSE	NA	NA	NA	0.097049366325722
CNVR3213.1	chr6:170824239-170862957	WTCCC+ untagged	deletion	FALSE	NA	NA	NA	0.0139359364678853
CNVR3213.4	chr6:170862958-170881424	WTCCC+ unclusterable but real	duplication	FALSE	NA	NA	NA	0.866807005449224
CNVR3213.6	chr6:170881425-170896961	WTCCC+ untagged	duplication	FALSE	NA	NA	NA	0.754159810584834
CNVR3214.1	chr7:113023-116137	WTCCC+ unclusterable but real	deletion	FALSE	NA	NA	NA	0.84194138959239
CNVR3214.8	chr7:149712-155450	WTCCC+ untagged	deletion	FALSE	NA	NA	NA	0.938480783651747
P2_M_061510_7_361	chr7:648871-649985	G1K untagged	deletion	FALSE	NA	PRKAR1B	NA	0.438369277306111
CNVR3234.1	chr7:1121194-1123959	WTCCC+ unclusterable but real	duplication/deletion	FALSE	NA	C7orf50	NA	0.623795376569372
CNVR3243.1	chr7:1908860-1912266	WTCCC+ unclusterable but real	deletion	FALSE	NA	MAD1L1	NA	0.466366245680572
CNVR3247.2	chr7:2383615-2384315	WTCCC+ unclusterable but real	duplication	FALSE	NA	EIF3B	NA	0.738165147473161
CNVR3247.1	chr7:2383720-2384925	WTCCC+ unclusterable but real	duplication	FALSE	NA	EIF3B	EIF3B	0.744442001375342
CNVR3249.1	chr7:2931873-2932413	WTCCC+ unclusterable but real	deletion	FALSE	NA	CARD11	NA	0.168227850884157
P1_M_061510_7_56	chr7:3270519-3270760	G1K untagged	deletion	TRUE	0.0914961013645224	NA	NA	0.778434549073907
CNVR3252.1	chr7:3577056-3585481	WTCCC+ untagged	duplication	FALSE	NA	SDK1	NA	0.85702946774307
CNVR3253.1	chr7:3621004-3622007	WTCCC+ untagged	deletion	TRUE	0.0333820662768031	SDK1	NA	0.952973834646563
CNVR3257.1	chr7:3981795-3984099	WTCCC+ unclusterable but real	duplication	FALSE	NA	SDK1	NA	0.004850346832008
CNVR3260.2	chr7:4125653-4126691	WTCCC+ untagged	duplication	TRUE	0.114943929790346	SDK1	NA	0.526600248086386
CNVR3268.1	chr7:5847069-5853950	WTCCC+ untagged	deletion	FALSE	NA	NA	NA	0.871818417546817
P1_M_061510_7_370	chr7:6104164-6105603	G1K untagged	deletion	TRUE	0.0527534113060429	NA	NA	0.465139928957489
CNVR3272.2	chr7:7011921-7020505	WTCCC+ untagged	deletion	FALSE	NA	NA	NA	0.15235606561114
CNVR3276.1	chr7:8430119-8432074	WTCCC+ untagged	deletion	TRUE	0.0592105263157895	NA	NA	0.208161716594134
CNVR3277.1	chr7:8793032-8832731	WTCCC+ untagged	deletion	FALSE	NA	NA	NA	0.523095219015168
CNVR3278.1	chr7:8959411-8960959	WTCCC+ unclusterable but real	duplication	FALSE	NA	NA	NA	0.00453933744594095
CNVR3281.1	chr7:9642715-9646944	WTCCC+ untagged	deletion	FALSE	NA	NA	NA	0.352451415317192
CNVR3282.1	chr7:10595271-10596429	WTCCC+	duplication	FALSE	NA	NA	NA	0.45491553960828
P1_M_061510_7_883	chr7:11887068-11889356	G1K untagged	deletion	FALSE	NA	NA	NA	0.52651187067627
CNVR3288.1	chr7:11982759-11985206	WTCCC+ unclusterable but real	deletion	FALSE	NA	NA	NA	0.515213235670025
CNVR3293.1	chr7:12988797-12995065	WTCCC+ untagged	deletion	FALSE	NA	NA	NA	0.0702372613728672
CNVR3295.1	chr7:13244570-13247388	WTCCC+ untagged	duplication/deletion	FALSE	NA	NA	NA	0.575653186258383
CNVR3297.1	chr7:14217213-14218690	WTCCC+ unclusterable but real	duplication/deletion	FALSE	NA	DGKB	NA	0.229907313973353
P1_M_061510_7_97	chr7:15851974-15852391	G1K untagged	deletion	TRUE	0.0523879142300195	NA	NA	0.697039529362083
P1_M_061510_7_775	chr7:16633882-16634080	G1K untagged	deletion	FALSE	NA	ANKMY2	NA	0.532532488618978
CNVR3305.1	chr7:16666668-16668777	WTCCC+ untagged	deletion	FALSE	NA	BZW2	NA	0.0578907289304376
CNVR3311.1	chr7:20715360-20720071	WTCCC+ untagged	deletion	TRUE	0.0751705653021442	ABCB5	NA	0.927506800234672
P1_M_061510_7_673	chr7:23062491-23062543	G1K untagged	deletion	TRUE	0.245992601726264	NA	NA	0.0925036864295407
CNVR3326.1	chr7:25607877-25608561	WTCCC+	deletion	FALSE	NA	NA	NA	0.472677986975476
CNVR3332.1	chr7:27379092-27379578	WTCCC+ unclusterable but real	duplication	FALSE	NA	NA	NA	0.491086466712136
CNVR3336.1	chr7:28916105-28916727	WTCCC+ untagged	deletion	TRUE	0.072535569105691	NA	NA	0.724528167136167
CNVR3337.3	chr7:29638482-29654212	WTCCC+ untagged	deletion	FALSE	NA	NA	NA	0.600960901972939
CNVR3337.4	chr7:29681532-29683918	WTCCC+ untagged	deletion	TRUE	0.195822135353042	NA	NA	0.329697630024997
CNVR3344.1	chr7:32516239-32517684	WTCCC+ unclusterable but real	duplication	TRUE	0.0698269558859371	AVL9	NA	0.912805092151163
CNVR3350.1	chr7:35050406-35052889	WTCCC+ unclusterable but real	duplication/deletion	FALSE	NA	NA	NA	0.172879953666189
P1_M_061510_7_683	chr7:36319197-36319282	G1K untagged	deletion	TRUE	0.312515739108537	NA	NA	0.242519939219733
P1_M_061510_7_396	chr7:36407693-36408467	G1K untagged	deletion	TRUE	0.400146305779078	ANLN	NA	0.871715371842625
CNVR3353.1	chr7:38251784-38277712	WTCCC+ unclusterable but real	duplication	TRUE	0.370550576184379	TRGC2;TRGJ2;TRGJP2;TRGC1;TRGJ1	TRGC2;TRGJ2;TRGJP2;TRGC1;TRGJ1	0.0202895044524359
CNVR3360.1	chr7:43591429-43598530	WTCCC+ untagged	deletion	TRUE	0.0405701754385965	STK17A	NA	0.545962107514965
CNVR3361.1	chr7:43967223-44048021	WTCCC+ unclusterable but real	duplication	FALSE	NA	SPDYE1	SPDYE1	0.6984330011648
P1_M_061510_7_156	chr7:45448420-45454592	G1K untagged	deletion	FALSE	NA	NA	NA	0.91960085989272
CNVR3370.1	chr7:46080296-46082009	WTCCC+ untagged	deletion	FALSE	NA	NA	NA	0.600949937406926
CNVR3372.1	chr7:47056105-47059180	WTCCC+ untagged	deletion	FALSE	NA	NA	NA	0.438219478670577
P1_M_061510_7_690	chr7:47185603-47185699	G1K untagged	deletion	TRUE	0.158491947291362	NA	NA	0.85745747956566
CNVR3375.1	chr7:48551969-48562717	WTCCC+ untagged	deletion	FALSE	NA	NA	NA	0.716815382528514
CNVR3378.1	chr7:50075343-50076699	WTCCC+ untagged	deletion	FALSE	NA	ZPBP	NA	0.475838697881611
P1_M_061510_7_407	chr7:51375841-51376007	G1K int1d	deletion	FALSE	NA	NA	NA	0.705840121834222
P2_M_061510_7_632	chr7:51563094-51566183	G1K untagged	deletion	TRUE	0.46369395711501	NA	NA	0.766008778580376
CNVR3385.1	chr7:51818579-51821308	WTCCC+ untagged	deletion	FALSE	NA	NA	NA	0.60122249961612
CNVR3388.1	chr7:52697597-52712801	WTCCC+ untagged	duplication	TRUE	0.0461105675146771	NA	NA	0.749951547512068
P1_M_061510_7_169	chr7:53234850-53235210	G1K untagged	deletion	TRUE	0.417601170160897	NA	NA	0.0350385415699294
P1_M_061510_7_699	chr7:53279247-53279306	G1K untagged	deletion	FALSE	NA	NA	NA	0.712771344462076
P1_M_061510_7_412	chr7:54488214-54491120	G1K untagged	deletion	FALSE	NA	NA	NA	0.511773809153583
CNVR3396.1	chr7:55201497-55202826	WTCCC+	deletion	TRUE	0.135298563869992	EGFR	NA	0.136426413612925
CNVR3399.3	chr7:56398061-56410335	WTCCC+ unclusterable but real	duplication	FALSE	NA	NA	NA	0.728597697164888
CNVR3402.2	chr7:56831019-56864221	WTCCC+ unclusterable but real	duplication	FALSE	NA	NA	NA	0.328676797195071
P1_M_061510_7_702	chr7:57755268-57755425	G1K untagged	deletion	FALSE	NA	NA	NA	0.60571305862585
CNVR3409.1	chr7:57885899-57918335	WTCCC+ unclusterable but real	duplication	FALSE	NA	NA	NA	0.526152786968613
CNVR3411.2	chr7:61096091-61249294	WTCCC+ unclusterable but real	duplication	FALSE	NA	NA	NA	0.465197727469952
CNVR3413.1	chr7:61416467-61442407	WTCCC+ unclusterable but real	deletion	FALSE	NA	NA	NA	0.713339508641433
CNVR3415.2	chr7:61604839-61608480	WTCCC+ unclusterable but real	duplication/deletion	FALSE	NA	NA	NA	0.097573768575118
CNVR3415.3	chr7:61610527-61612756	WTCCC+ unclusterable but real	duplication	TRUE	0.464526605046215	NA	NA	0.0502479387486964
CNVR3415.8	chr7:61799847-62097673	WTCCC+ untagged	duplication	FALSE	NA	NA	NA	0.743936687682344
CNVR3416.1	chr7:62617287-62623191	WTCCC+ untagged	deletion	FALSE	NA	NA	NA	0.88522098313449
CNVR3418.1	chr7:62957213-62966216	WTCCC+ untagged	deletion	FALSE	NA	NA	NA	0.654599129072766
CNVR3424.1	chr7:63984049-63985084	WTCCC+ untagged	duplication	TRUE	0.0926513671875	NA	NA	0.676128857625627
P1_M_061510_7_181	chr7:64050811-64051469	G1K untagged	deletion	TRUE	0.38179380940775	NA	NA	0.303569654465092
CNVR3426.3	chr7:64187507-64194413	WTCCC+ unclusterable but real	duplication	FALSE	NA	NA	NA	0.22096016599041
CNVR3426.5	chr7:64194414-64202245	WTCCC+ untagged	duplication	TRUE	0.252172833374721	NA	NA	0.113257887606949
CNVR3431.1	chr7:64881002-64930724	WTCCC+ unclusterable but real	duplication	TRUE	0.252010050251256	NA	NA	0.369370338183852
P1_M_061510_7_439	chr7:65495078-65497539	G1K untagged	deletion	FALSE	NA	NA	NA	0.37318050341895
CNVR3435.1	chr7:66121631-66124181	WTCCC+ untagged	deletion	TRUE	0.272571986334797	TYW1	NA	0.665429611829762
CNVR3437.2	chr7:66373415-66405265	WTCCC+ unclusterable but real	duplication	FALSE	NA	NA	NA	0.311421887120788
CNVR3447.1	chr7:71682534-71684330	WTCCC+ untagged	deletion	TRUE	0.233414634146341	NA	NA	0.7551675288719
CNVR3448.2	chr7:71907404-71911179	WTCCC+	deletion	TRUE	0.273026315789474	NA	NA	0.978613518249908
G1KSVR.7_1	chr7:71908152-71913778	G1K untagged	deletion	TRUE	0.273026315789474	NA	NA	0.953459527684714
CNVR3450.1	chr7:72109310-72170461	WTCCC+ unclusterable but real	duplication	FALSE	NA	STAG3L3	STAG3L3	0.139356186652255
P1_M_061510_7_9	chr7:73466039-73469293	G1K untagged	deletion	TRUE	0.331300317150525	NA	NA	0.285612566286454
SEGDUP:chr7.1	chr7:73780449-73826244	ncf1 region	unknown	FALSE	NA	GTF2I	GTF2I	0.411383628456974
CNVR3452.1	chr7:73940096-73973516	WTCCC+ unclusterable but real	duplication	FALSE	NA	NA	NA	0.0738809158117462
CNVR3453.1	chr7:74110266-74111636	WTCCC+ untagged	duplication/deletion	TRUE	0.238240311966854	WBSCR16	NA	0.373139379391461
CNVR3454.1	chr7:74331827-74353380	WTCCC+ unclusterable but real	duplication	FALSE	NA	NA	NA	0.138701178627323
CNVR3455.1	chr7:74610644-74612042	WTCCC+ untagged	duplication/deletion	TRUE	0.238240311966854	NA	NA	0.304790040779195
CNVR3456.1	chr7:74742171-74830146	WTCCC+ unclusterable but real	duplication	FALSE	NA	NA	NA	0.315422003366428
CNVR3457.1	chr7:74956939-74975344	WTCCC+ unclusterable but real	duplication	FALSE	NA	NA	NA	0.555330389446964
CNVR3457.2	chr7:74975345-74982353	WTCCC+ unclusterable but real	duplication	FALSE	NA	NA	NA	0.739285380951662
CNVR3458.1	chr7:75191996-75205991	WTCCC+ untagged	duplication	FALSE	NA	HIP1	NA	0.373460990447037
CNVR3463.3	chr7:75994170-76011969	WTCCC+ unclusterable but real	duplication	FALSE	NA	UPK3B	NA	0.243225207597639
CNVR3463.9	chr7:76476432-76477788	WTCCC+ unclusterable but real	duplication	TRUE	0.388999008919722	UPK3B	NA	0.979016712514969
CNVR3463.1	chr7:76477789-76535619	WTCCC+ unclusterable but real	duplication	FALSE	NA	UPK3B	NA	0.310890441501701
CNVR3463.7	chr7:76511926-76535890	WTCCC+ unclusterable but real	duplication	FALSE	NA	NA	NA	0.666385117739874
CNVR3464.1	chr7:76540199-76546088	WTCCC+ untagged	deletion	TRUE	0.133650097465887	NA	NA	0.281583022040981
CNVR3465.2	chr7:76607603-76624698	WTCCC+ untagged	deletion	FALSE	NA	CCDC146	NA	0.362168626393016
CNVR3479.1	chr7:87506762-87510806	WTCCC+ untagged	deletion	FALSE	NA	ADAM22	NA	0.507990207640066
CNVR3484.1	chr7:89358052-89363644	WTCCC+ untagged	deletion	FALSE	NA	NA	NA	0.957527754680043
CNVR3490.1	chr7:91196493-91198343	WTCCC+ untagged	deletion	FALSE	NA	NA	NA	0.723920668221667
CNVR3492.1	chr7:92832249-92838789	WTCCC+ untagged	deletion	FALSE	NA	NA	NA	0.699703645163191
CNVR3494.1	chr7:93164739-93170322	WTCCC+ untagged	duplication/deletion	TRUE	0.206749512670565	NA	NA	0.736230128634739
P1_M_061510_7_722	chr7:96343481-96343559	G1K untagged	deletion	TRUE	0.359856007944389	NA	NA	0.716750817074032
P1_M_061510_7_470	chr7:97493680-97495477	G1K untagged	deletion	TRUE	0.130482456140351	NA	NA	0.632876285461401
CNVR3503.2	chr7:98066347-98067960	WTCCC+ untagged	duplication	FALSE	NA	NA	NA	0.400560794315707
CNVR3506.1	chr7:99299387-99301483	WTCCC+ untagged	deletion	FALSE	NA	CYP3A43	CYP3A43	0.70810954754627
CNVR3508.1	chr7:99736139-99771965	WTCCC+ unclusterable but real	duplication	FALSE	NA	SPDYE3;PILRB	SPDYE3	0.495123535126918
P1_M_061510_7_235	chr7:100179184-100181243	G1K untagged	deletion	FALSE	NA	ZAN	NA	0.957793658157408
CNVR3511.2	chr7:100421381-100421956	WTCCC+ unclusterable but real	deletion	FALSE	NA	MUC12	MUC12	0.281364037178507
CNVR3511.1	chr7:100421957-100436582	WTCCC+ unclusterable but real	duplication/deletion	FALSE	NA	MUC12	MUC12	0.482619652415535
CNVR3513.1	chr7:100787549-100799680	WTCCC+ unclusterable but real	deletion	TRUE	0.0549731838127743	COL26A1	COL26A1	0.767528373942832
CNVR3513.2	chr7:100787738-100793753	WTCCC+	deletion	TRUE	0.0549597855227882	COL26A1	COL26A1	0.689940643215236
P1_M_061510_7_480	chr7:100897310-100897659	G1K untagged	deletion	FALSE	NA	COL26A1	NA	0.358813530471566
CNVR3517.1	chr7:101769136-101786020	WTCCC+ unclusterable but real	duplication	FALSE	NA	NA	NA	0.456840153850754
CNVR3518.1	chr7:101900371-102119100	WTCCC+ unclusterable but real	duplication/deletion	FALSE	NA	LRWD1;POLR2J;RASA4B;POLR2J3;POLR2J2;SPDYE2;AC093668.1;RASA4;UPK3BL;SPDYE2L;AC105052.1	LRWD1;POLR2J;RASA4B;POLR2J3;POLR2J2;SPDYE2;AC093668.1;RASA4;UPK3BL;SPDYE2L;AC105052.1	0.571639203916435
CNVR3519.1	chr7:102135311-102152748	WTCCC+ untagged	deletion	FALSE	NA	NA	NA	0.745171744673999
CNVR3521.1	chr7:102587705-102588625	WTCCC+ unclusterable but real	duplication	FALSE	NA	NA	NA	0.122243365355534
CNVR3532.2	chr7:110809909-110852566	WTCCC+ unclusterable but real	deletion	FALSE	NA	IMMP2L	NA	0.964385312661589
P1_M_061510_7_262	chr7:110852567-110854496	G1K untagged	deletion	FALSE	NA	IMMP2L	NA	0.212815017036678
CNVR3533.1	chr7:111019447-111020231	WTCCC+ untagged	duplication	FALSE	NA	NA	NA	0.745380400951888
CNVR3540.1	chr7:115820467-115821550	WTCCC+ untagged	deletion	FALSE	NA	NA	NA	0.939299188194126
CNVR3545.1	chr7:118932023-118933014	WTCCC+ untagged	deletion	FALSE	NA	NA	NA	0.733881439348827
P1_M_061510_7_736	chr7:124273885-124274034	G1K untagged	deletion	FALSE	NA	POT1	NA	0.312040346421832
P1_M_061510_7_280	chr7:124806509-124806803	G1K untagged	deletion	FALSE	NA	NA	NA	0.110725571317299
CNVR3561.1	chr7:126301909-126320398	WTCCC+ untagged	duplication/deletion	FALSE	NA	GRM8	NA	0.3560922521769
CNVR3563.1	chr7:127002221-127004934	WTCCC+ untagged	duplication	TRUE	0.329191033138402	NA	NA	0.673559691022585
CNVR3566.1	chr7:128557502-128559173	WTCCC+ untagged	deletion	FALSE	NA	NA	NA	0.158909100331286
CNVR3572.1	chr7:131425039-131431154	WTCCC+ untagged	deletion	FALSE	NA	NA	NA	0.403381295277569
CNVR3573.1	chr7:133435541-133448555	WTCCC+ untagged	duplication	TRUE	0.327729044834308	NA	NA	0.518578881624879
CNVR3575.1	chr7:133919239-133956547	WTCCC+ untagged	duplication	FALSE	NA	NA	NA	0.471203543093662
P1_M_061510_7_509	chr7:137223547-137224369	G1K untagged	deletion	FALSE	NA	CREB3L2	NA	0.667771362470054
CNVR3580.1	chr7:137582521-137583245	WTCCC+ untagged	deletion	FALSE	NA	NA	NA	0.812833177837438
P1_M_061510_7_30	chr7:139835670-139836574	G1K untagged	deletion	TRUE	0.421174463937622	NA	NA	0.824218904793764
CNVR3585.3	chr7:141388076-141432798	WTCCC+ untagged	deletion	FALSE	NA	MGAM	MGAM	0.775934179364828
CNVR3585.1	chr7:141432799-141433360	WTCCC+ untagged	deletion	TRUE	0.448780487804878	MGAM	NA	0.911341824902095
CNVR3586.2	chr7:141692622-141702982	WTCCC+ untagged	deletion	TRUE	0.491469656349013	NA	NA	0.211224107111132
CNVR3586.1	chr7:141702983-141720506	WTCCC+ untagged	duplication/deletion	TRUE	0.491228070175439	NA	NA	0.198596229992898
CNVR3588.1	chr7:141949422-141956968	WTCCC+ untagged	duplication	TRUE	0.369169656586366	NA	NA	0.531669168968747
P1_M_061510_7_519	chr7:141966862-142006433	G1K untagged	deletion	FALSE	NA	NA	NA	1.56077177224998e-16
CNVR3590.1	chr7:142194021-142204412	WTCCC+ unclusterable but real	deletion	FALSE	NA	TRBJ2-1;TRBJ2-2	TRBJ2-1;TRBJ2-2	4.37475844431144e-31
CNVR3593.1	chr7:142582346-142593479	WTCCC+ untagged	deletion	FALSE	NA	TAS2R39	TAS2R39	0.838921935121685
CNVR3594.1	chr7:142928256-143056398	WTCCC+ unclusterable but real	duplication/deletion	FALSE	NA	NA	NA	0.517026942681072
CNVR3594.2	chr7:143056399-143069708	WTCCC+ unclusterable but real	duplication	FALSE	NA	NA	NA	0.806724431170514
CNVR3594.3	chr7:143069709-143203524	WTCCC+ untagged	duplication/deletion	FALSE	NA	FAM115A	FAM115A	0.803085505432724
CNVR3598.3	chr7:143508477-143515119	WTCCC+ unclusterable but real	duplication/deletion	FALSE	NA	CTAGE4;ARHGEF35	CTAGE4;ARHGEF35	0.076254601846336
CNVR3598.8	chr7:143526233-143539577	WTCCC+ unclusterable but real	duplication	FALSE	NA	NA	NA	0.254406937907768
CNVR3598.2	chr7:143539579-143541360	WTCCC+ untagged	deletion	FALSE	NA	NA	NA	0.533256383639458
CNVR3598.7	chr7:143541361-143582522	WTCCC+ unclusterable but real	duplication/deletion	FALSE	NA	OR2A42	OR2A42	0.182470067914105
CNVR3598.6	chr7:143582523-143594014	WTCCC+ unclusterable but real	duplication	FALSE	NA	OR2A7	OR2A7	0.137899403632926
CNVR3598.9	chr7:143600273-143613567	WTCCC+ unclusterable but real	duplication	FALSE	NA	NA	NA	0.361290696236335
CNVR3598.4	chr7:143613568-143624315	WTCCC+ unclusterable but real	duplication/deletion	FALSE	NA	NA	NA	0.478109903376487
CNVR3598.10	chr7:143624316-143665696	WTCCC+ unclusterable but real	duplication	FALSE	NA	OR2A1	OR2A1	0.339400877757057
CNVR3598.5	chr7:143665848-143692625	WTCCC+ unclusterable but real	duplication/deletion	FALSE	NA	ARHGEF5	ARHGEF5	0.767366909150558
CNVR3598.11	chr7:143692626-143705959	WTCCC+ unclusterable but real	duplication	FALSE	NA	ARHGEF5	ARHGEF5	0.306520138746683
CNVR3608.2	chr7:146913392-146916078	WTCCC+ unclusterable but real	duplication	FALSE	NA	CNTNAP2	NA	0.592640699218089
P1_M_061510_7_526	chr7:149478575-149480061	G1K untagged	deletion	TRUE	0.27747791952895	NA	NA	0.924410055086143
P1_M_061510_7_528	chr7:150349938-150350425	G1K untagged	deletion	TRUE	0.0715335619794219	NA	NA	0.0279039578052893
CNVR3619.1	chr7:151729763-151744103	WTCCC+ unclusterable but real	deletion	FALSE	NA	MLL3	NA	0.19147113425402
CNVR3632.2	chr7:154082749-154087087	WTCCC+ unclusterable but real	duplication/deletion	FALSE	NA	NA	NA	0.279892098376668
CNVR3637.1	chr7:154828318-154834307	WTCCC+ unclusterable but real	deletion	FALSE	NA	NA	NA	0.360327187267899
CNVR3637.4	chr7:154831382-154836417	WTCCC+	deletion	FALSE	NA	NA	NA	0.348659794937527
CNVR3640.1	chr7:155639348-155641439	WTCCC+ unclusterable but real	duplication/deletion	FALSE	NA	NA	NA	0.955649131354745
CNVR3642.1	chr7:156079842-156087139	WTCCC+ untagged	deletion	TRUE	0.108457226419693	NA	NA	0.528344065646716
CNVR3645.1	chr7:157132234-157135984	WTCCC+ unclusterable but real	deletion	FALSE	NA	PTPRN2	NA	0.870992745853341
CNVR3647.1	chr7:157216647-157219772	WTCCC+ unclusterable but real	duplication/deletion	FALSE	NA	PTPRN2	NA	0.76271310192241
CNVR3649.1	chr7:157342733-157345568	WTCCC+ untagged	duplication/deletion	FALSE	NA	PTPRN2	NA	0.627240766353116
CNVR3650.1	chr7:157412405-157413315	WTCCC+ unclusterable but real	deletion	FALSE	NA	PTPRN2	NA	0.513123106903448
CNVR3651.1	chr7:157425869-157427130	WTCCC+	deletion	FALSE	NA	PTPRN2	NA	0.519744657808717
CNVR3651.2	chr7:157426195-157426790	WTCCC+ unclusterable but real	deletion	FALSE	NA	PTPRN2	NA	0.466530215953619
CNVR3657.1	chr7:157632220-157635484	WTCCC+ unclusterable but real	duplication/deletion	FALSE	NA	PTPRN2	NA	0.426425217632524
CNVR3664.1	chr7:157814315-157828171	WTCCC+ unclusterable but real	duplication/deletion	FALSE	NA	PTPRN2	NA	0.99229269287779
CNVR3670.1	chr7:158007079-158008019	WTCCC+ unclusterable but real	deletion	FALSE	NA	PTPRN2	NA	0.0421818691917025
CNVR3670.2	chr7:158008020-158010154	WTCCC+ unclusterable but real	deletion	FALSE	NA	PTPRN2	NA	0.424038234168195
CNVR3674.3	chr7:158214682-158216241	WTCCC+ untagged	deletion	FALSE	NA	NA	NA	0.52253323596252
CNVR3676.1	chr7:158400495-158403216	WTCCC+ unclusterable but real	duplication/deletion	FALSE	NA	WDR60	NA	0.735232374874789
CNVR3680.1	chr7:158637672-158638267	WTCCC+ unclusterable but real	duplication/deletion	FALSE	NA	NA	NA	0.586881742658545
CNVR3681.1	chr7:158688133-158689233	WTCCC+ unclusterable but real	duplication/deletion	FALSE	NA	NA	NA	0.731609655569315
CNVR3683.1	chr7:158810149-158815458	WTCCC+ untagged	duplication	FALSE	NA	NA	NA	0.107656661718765
CNVR3684.1	chr8:73-11894	WTCCC+ unclusterable but real	duplication/deletion	FALSE	NA	NA	NA	0.266584118722559
CNVR3684.9	chr8:35430-36260	WTCCC+ unclusterable but real	deletion	FALSE	NA	NA	NA	0.99092786164745
CNVR3684.4	chr8:36261-63133	WTCCC+ unclusterable but real	deletion	FALSE	NA	NA	NA	0.0970409369474882
CNVR3684.10	chr8:69015-105991	WTCCC+ unclusterable but real	duplication	FALSE	NA	NA	NA	0.0543992864597395
CNVR3684.5	chr8:105992-145180	WTCCC+ unclusterable but real	duplication	FALSE	NA	OR4F21;RP11-585F1.10	OR4F21;RP11-585F1.10	0.00668844271844935
CNVR3685.1	chr8:222152-223442	WTCCC+ unclusterable but real	deletion	FALSE	NA	NA	NA	0.99631745566579
CNVR3686.1	chr8:314452-317471	WTCCC+ untagged	duplication	FALSE	NA	NA	NA	0.697868352631657
CNVR3687.1	chr8:327542-376235	WTCCC+ unclusterable but real	deletion	FALSE	NA	FBXO25	FBXO25	0.747572586991871
CNVR3688.1	chr8:569277-571467	WTCCC+ unclusterable but real	deletion	FALSE	NA	NA	NA	0.552986116463809
CNVR3689.1	chr8:584449-589454	WTCCC+ untagged	duplication	TRUE	0.228923001949318	NA	NA	0.645217012679722
CNVR3696.1	chr8:917788-919133	WTCCC+ unclusterable but real	deletion	FALSE	NA	NA	NA	0.218610022057592
CNVR3697.2	chr8:930181-931097	WTCCC+ unclusterable but real	deletion	FALSE	NA	NA	NA	0.614717193609592
CNVR3697.1	chr8:930397-930942	WTCCC+ unclusterable but real	deletion	FALSE	NA	NA	NA	0.615152699716137
CNVR3698.1	chr8:951052-955072	WTCCC+ unclusterable but real	duplication/deletion	FALSE	NA	NA	NA	0.933312139497204
CNVR3707.1	chr8:1310463-1311903	WTCCC+ unclusterable but real	duplication/deletion	FALSE	NA	NA	NA	0.51867575944442
P2_M_061510_8_18	chr8:1328411-1343190	G1K untagged	deletion	FALSE	NA	NA	NA	0.549417553436398
CNVR3711.1	chr8:1396530-1398235	WTCCC+ unclusterable but real	deletion	FALSE	NA	NA	NA	0.256631850258552
CNVR3713.1	chr8:1496892-1499342	WTCCC+ unclusterable but real	deletion	TRUE	0.444559854583225	DLGAP2	NA	0.723294294135662
CNVR3716.3	chr8:1561212-1562469	WTCCC+ unclusterable but real	deletion	FALSE	NA	DLGAP2	DLGAP2	0.412705409629373
P2_M_061510_8_571	chr8:1617490-1617548	G1K untagged	deletion	FALSE	NA	DLGAP2	NA	0.128730491822006
CNVR3718.1	chr8:1733823-1734458	WTCCC+ unclusterable but real	duplication	FALSE	NA	NA	NA	0.501071987510134
CNVR3721.1	chr8:1822836-1828340	WTCCC+	deletion	FALSE	NA	ARHGEF10	NA	0.578862512529167
CNVR3721.2	chr8:1822986-1824410	WTCCC+ unclusterable but real	deletion	FALSE	NA	ARHGEF10	NA	0.528356604831016
CNVR3721.3	chr8:1824411-1825771	WTCCC+ unclusterable but real	deletion	TRUE	0.39190294438386	ARHGEF10	NA	0.60134474983693
P1_M_061510_8_65	chr8:1990436-1990578	G1K untagged	deletion	FALSE	NA	MYOM2	NA	0.418518206927795
CNVR3726.1	chr8:2021003-2021753	WTCCC+ unclusterable but real	deletion	FALSE	NA	MYOM2	NA	0.616634783808507
CNVR3731.1	chr8:2116944-2122322	WTCCC+ untagged	deletion	FALSE	NA	NA	NA	0.973382549050911
CNVR3733.1	chr8:2202704-2203614	WTCCC+ unclusterable but real	deletion	FALSE	NA	NA	NA	0.733358767823582
CNVR3735.2	chr8:2304312-2310912	WTCCC+ unclusterable but real	deletion	TRUE	0.385746606334842	NA	NA	0.813430205821853
CNVR3736.1	chr8:2326916-2327793	WTCCC+ unclusterable but real	deletion	FALSE	NA	NA	NA	0.955235747381467
CNVR3737.1	chr8:2575570-2580452	WTCCC+ untagged	deletion	FALSE	NA	NA	NA	0.633599995691589
P1_M_061510_8_372	chr8:2765970-2766194	G1K untagged	deletion	TRUE	0.37228714524207	NA	NA	0.235875269640166
CNVR3739.1	chr8:2874575-2877927	WTCCC+ untagged	deletion	FALSE	NA	CSMD1	NA	0.346166544714976
CNVR3748.2	chr8:3776521-3777688	WTCCC+ untagged	deletion	TRUE	0.0576267056530214	CSMD1	NA	0.617519653434372
CNVR3754.1	chr8:4436540-4437179	WTCCC+ unclusterable but real	duplication	FALSE	NA	CSMD1	NA	0.5673841333064
CNVR3760.1	chr8:5582797-5593145	WTCCC+ untagged	duplication	TRUE	0.0730994152046784	NA	NA	0.519438523656668
CNVR3763.2	chr8:5868728-5870179	WTCCC+ unclusterable but real	deletion	FALSE	NA	NA	NA	0.292811452151471
CNVR3764.1	chr8:6091724-6092467	WTCCC+ unclusterable but real	duplication	TRUE	0.325689223057644	NA	NA	0.828762133299873
CNVR3769.1	chr8:6813531-6867208	WTCCC+ unclusterable but real	duplication/deletion	FALSE	NA	DEFA1;DEFA1B;DEFA3	DEFA1;DEFA1B;DEFA3	0.0504869341751972
CNVR3771.8	chr8:7053465-7098382	WTCCC+ unclusterable but real	duplication	FALSE	NA	NA	NA	0.608720046165543
CNVR3771.5	chr8:7098383-7145917	WTCCC+ unclusterable but real	duplication/deletion	FALSE	NA	NA	NA	0.682338016707285
CNVR3771.13	chr8:7146050-7175156	WTCCC+ unclusterable but real	duplication	FALSE	NA	NA	NA	0.618422907310547
CNVR3771.1	chr8:7175157-7187841	WTCCC+ unclusterable but real	duplication	FALSE	NA	NA	NA	0.0599481772765466
CNVR3771.10	chr8:7188042-7342783	WTCCC+ untagged	duplication/deletion	FALSE	NA	ZNF705G;DEFB4B;DEFB103B;SPAG11B;DEFB104B;DEFB106B;DEFB105B;DEFB107B	ZNF705G;DEFB4B;DEFB103B;SPAG11B;DEFB104B;DEFB106B;DEFB105B;DEFB107B	0.89586881815654
CNVR3771.4	chr8:7342784-7352314	WTCCC+ untagged	duplication/deletion	FALSE	NA	DEFB107B	NA	0.98286625467607
CNVR3771.2	chr8:7352315-7390722	WTCCC+ unclusterable but real	duplication/deletion	FALSE	NA	DEFB107B;RP11-1118M6.1	DEFB107B;RP11-1118M6.1	0.966887539052636
CNVR3771.3	chr8:7390723-7409200	WTCCC+ unclusterable but real	duplication/deletion	FALSE	NA	NA	NA	0.706794229085988
P2_M_061510_8_346	chr8:7409201-7414330	G1K untagged	deletion	FALSE	NA	NA	NA	0.760168326562367
CNVR3772.15	chr8:7562393-7606464	WTCCC+ unclusterable but real	duplication	FALSE	NA	NA	NA	0.212510344099625
CNVR3772.4	chr8:7606471-7669556	WTCCC+ unclusterable but real	duplication/deletion	FALSE	NA	NA	NA	0.693315837781975
CNVR3772.8	chr8:7721220-7722568	WTCCC+ untagged	deletion	FALSE	NA	DEFB106A	NA	0.962864116318653
G1KSVR.8_1	chr8:7814111-7828040	G1K untagged	deletion	FALSE	NA	NA	NA	0.453049632549139
CNVR3772.13	chr8:7828041-7853134	WTCCC+ unclusterable but real	deletion	FALSE	NA	ZNF705B	ZNF705B	0.408672713412037
CNVR3772.16	chr8:7853135-7861616	WTCCC+ unclusterable but real	deletion	FALSE	NA	NA	NA	0.7623707187339
CNVR3772.1	chr8:7862392-7869962	WTCCC+ unclusterable but real	duplication	FALSE	NA	NA	NA	0.0904096980836242
P1_M_061510_8_16	chr8:7869963-7872437	G1K untagged	deletion	FALSE	NA	NA	NA	0.0624082556864448
CNVR3772.10	chr8:7875160-7904301	WTCCC+ unclusterable but real	duplication	FALSE	NA	NA	NA	0.544221562112815
CNVR3772.3	chr8:7904303-7929174	WTCCC+ unclusterable but real	duplication/deletion	FALSE	NA	NA	NA	0.741308072889004
CNVR3772.6	chr8:7931320-8066179	WTCCC+ unclusterable but real	duplication	FALSE	NA	NA	NA	0.058263618504366
CNVR3772.5	chr8:8066180-8125752	WTCCC+ unclusterable but real	duplication	FALSE	NA	LRLE1	LRLE1	0.00801796941133289
CNVR3773.1	chr8:8323769-8328247	WTCCC+ untagged	deletion	FALSE	NA	NA	NA	0.558764962742594
CNVR3774.1	chr8:8371841-8386065	WTCCC+ unclusterable but real	duplication	FALSE	NA	NA	NA	0.00536397946384255
CNVR3775.1	chr8:8620532-8626781	WTCCC+ untagged	duplication	FALSE	NA	NA	NA	0.250919600837114
CNVR3785.5	chr8:11983401-12018352	WTCCC+ unclusterable but real	duplication	FALSE	NA	ZNF705D	ZNF705D	0.158675149245509
CNVR3785.6	chr8:12018353-12023022	WTCCC+ unclusterable but real	duplication	FALSE	NA	NA	NA	0.37074199115342
CNVR3785.1	chr8:12023118-12035489	WTCCC+ unclusterable but real	duplication	FALSE	NA	USP17L2	USP17L2	0.0711295087011097
CNVR3785.2	chr8:12035490-12052175	WTCCC+ unclusterable but real	duplication/deletion	FALSE	NA	NA	NA	0.927881720381326
CNVR3785.4	chr8:12064764-12072506	WTCCC+ unclusterable but real	duplication/deletion	FALSE	NA	NA	NA	0.632977150727079
CNVR3785.7	chr8:12072507-12074231	WTCCC+ unclusterable but real	deletion	FALSE	NA	NA	NA	0.0824003235057384
CNVR3785.3	chr8:12074232-12099266	WTCCC+ unclusterable but real	duplication/deletion	FALSE	NA	FAM86B1	FAM86B1	0.099655181121672
CNVR3786.7	chr8:12240103-12250200	WTCCC+ unclusterable but real	duplication	FALSE	NA	NA	NA	0.67009384134428
P2_M_061510_8_300	chr8:12250201-12264619	G1K untagged	deletion	FALSE	NA	NA	NA	0.351539204378786
CNVR3786.13	chr8:12264620-12275768	WTCCC+ unclusterable but real	deletion	FALSE	NA	NA	NA	0.789905127545637
CNVR3786.1	chr8:12276431-12277918	WTCCC+ unclusterable but real	duplication	FALSE	NA	NA	NA	0.0437938672994358
CNVR3786.14	chr8:12277919-12282956	WTCCC+ unclusterable but real	duplication	FALSE	NA	NA	NA	0.0458331748311645
CNVR3786.6	chr8:12284649-12286051	WTCCC+ unclusterable but real	deletion	FALSE	NA	NA	NA	0.706707106771537
CNVR3786.15	chr8:12286052-12290523	WTCCC+ unclusterable but real	deletion	FALSE	NA	NA	NA	0.981830408813008
CNVR3786.9	chr8:12290524-12295652	WTCCC+ unclusterable but real	duplication/deletion	FALSE	NA	NA	NA	0.818038575314186
CNVR3786.10	chr8:12295653-12312873	WTCCC+ unclusterable but real	deletion	FALSE	NA	NA	NA	0.915414266075932
CNVR3786.2	chr8:12312874-12322432	WTCCC+ unclusterable but real	duplication/deletion	FALSE	NA	NA	NA	0.7244298293299
CNVR3786.4	chr8:12322433-12597502	WTCCC+ unclusterable but real	duplication	FALSE	NA	FAM86B2;AC130352.1	FAM86B2;AC130352.1	0.0541379748658647
P1_M_061510_8_710	chr8:17029355-17029416	G1K untagged	deletion	TRUE	0.482372619660319	NA	NA	0.201455944251213
CNVR3804.1	chr8:17624937-17626103	WTCCC+ untagged	duplication	TRUE	0.0313109161793372	MTUS1	MTUS1	0.119716630104877
P1_M_061510_8_119	chr8:20987683-20988086	G1K untagged	deletion	TRUE	0.18287037037037	NA	NA	0.443286798271288
CNVR3817.1	chr8:21212033-21216058	WTCCC+ untagged	duplication	FALSE	NA	NA	NA	0.19457675715868
CNVR3824.1	chr8:23462931-23463852	WTCCC+ untagged	deletion	TRUE	0.116012673653424	SLC25A37	NA	0.410857981115796
CNVR3835.1	chr8:25633694-25649822	WTCCC+ untagged	duplication	FALSE	NA	NA	NA	0.471340593913271
CNVR3846.1	chr8:32799599-32810733	WTCCC+ unclusterable but real	duplication	FALSE	NA	NA	NA	0.281770502003324
CNVR3853.1	chr8:36392979-36398258	WTCCC+ untagged	deletion	FALSE	NA	NA	NA	0.0735957106544171
P1_M_061510_8_143	chr8:37170037-37171011	G1K untagged	deletion	TRUE	0.12321063394683	NA	NA	0.656476989438801
P1_M_061510_8_144	chr8:39072778-39073038	G1K untagged	deletion	TRUE	0.103998961308751	ADAM9	NA	0.44155864087123
CNVR3861.1	chr8:40301941-40309124	WTCCC+ untagged	deletion	TRUE	0.0581140350877193	NA	NA	0.27157055320809
CNVR3867.1	chr8:43750503-43755226	WTCCC+ untagged	duplication/deletion	FALSE	NA	NA	NA	0.915351968678677
CNVR3873.1	chr8:47491810-47496940	WTCCC+ untagged	deletion	FALSE	NA	NA	NA	0.620291700045042
CNVR3875.1	chr8:47643059-47665068	WTCCC+ untagged	duplication	TRUE	0.0863204096561814	NA	NA	0.0372339552784903
CNVR3878.2	chr8:49255539-49256514	WTCCC+ untagged	duplication	TRUE	0.0752923976608187	NA	NA	0.133242064636677
P2_M_061510_8_385	chr8:52186317-52186785	G1K untagged	deletion	TRUE	0.393048780487805	NA	NA	0.132164953847235
CNVR3886.1	chr8:52186786-52196426	WTCCC+ unclusterable but real	deletion	FALSE	NA	NA	NA	0.460493449949003
CNVR3888.1	chr8:54059188-54059754	WTCCC+ untagged	deletion	FALSE	NA	NA	NA	0.325869640877342
CNVR3890.1	chr8:54285133-54286183	WTCCC+ untagged	deletion	TRUE	0.0587231968810916	NA	NA	0.814252038564335
CNVR3893.1	chr8:55371651-55373817	WTCCC+ untagged	deletion	FALSE	NA	NA	NA	0.935336415852613
CNVR3898.5	chr8:58247752-58297222	WTCCC+ unclusterable but real	duplication	FALSE	NA	NA	NA	0.6113440160996
CNVR3905.1	chr8:62543127-62549882	WTCCC+ untagged	duplication	FALSE	NA	CLVS1	NA	0.0086701524161343
CNVR3914.1	chr8:66254405-66257162	WTCCC+ untagged	deletion	FALSE	NA	NA	NA	0.492883543385159
P1_M_061510_8_202	chr8:66922045-66922901	G1K untagged	deletion	FALSE	NA	NA	NA	0.677638132178564
CNVR3923.1	chr8:70482794-70487757	WTCCC+ untagged	deletion	FALSE	NA	NA	NA	0.074599698467842
CNVR3925.1	chr8:71020905-71027198	WTCCC+ untagged	duplication	FALSE	NA	NA	NA	0.261876223745423
P1_M_061510_8_738	chr8:72368610-72368966	G1K untagged	deletion	FALSE	NA	EYA1	NA	0.693117670330218
CNVR3928.1	chr8:72377264-72380227	WTCCC+ untagged	deletion	TRUE	0.227272727272727	EYA1	NA	0.442904522934687
P1_M_061510_8_746	chr8:79340735-79350317	G1K untagged	deletion	FALSE	NA	NA	NA	0.179397113757669
P1_M_061510_8_747	chr8:79800153-79800232	G1K untagged	deletion	FALSE	NA	NA	NA	0.218693393925436
CNVR3945.1	chr8:82155383-82155897	WTCCC+ untagged	deletion	FALSE	NA	PAG1	NA	0.206957928685052
P1_M_061510_8_463	chr8:82207573-82209179	G1K	deletion	TRUE	0.251705653021442	NA	NA	0.344198016056932
CNVR3952.1	chr8:85423543-85431720	WTCCC+ untagged	duplication	FALSE	NA	RALYL	NA	0.519213837328637
CNVR3955.1	chr8:86739587-86763666	WTCCC+ unclusterable but real	duplication	FALSE	NA	REXO1L1	REXO1L1	0.976884030152512
CNVR3956.1	chr8:86851058-86911198	WTCCC+ unclusterable but real	duplication	FALSE	NA	REXO1L11P;REXO1L10P	REXO1L11P;REXO1L10P	0.797180981216245
P1_M_061510_8_753	chr8:90453620-90453789	G1K untagged	deletion	FALSE	NA	NA	NA	0.495338423624818
CNVR3971.1	chr8:95794465-95796334	WTCCC+ untagged	deletion	FALSE	NA	NA	NA	0.823423173929493
CNVR3975.1	chr8:96521277-96521957	WTCCC+ unclusterable but real	duplication	TRUE	0.274696707105719	NA	NA	0.830992445368386
CNVR3991.1	chr8:103357273-103358029	WTCCC+ untagged	deletion	FALSE	NA	UBR5	NA	0.769423985916618
CNVR4003.1	chr8:107605003-107616225	WTCCC+ untagged	duplication	FALSE	NA	OXR1	NA	0.53894156763779
CNVR4007.1	chr8:108850513-108851309	WTCCC+ untagged	deletion	FALSE	NA	NA	NA	0.393977641420642
CNVR4008.1	chr8:109172224-109180432	WTCCC+ unclusterable but real	deletion	FALSE	NA	NA	NA	0.578232291685073
CNVR4016.1	chr8:112621507-112623467	WTCCC+ untagged	deletion	TRUE	0.43999500998004	NA	NA	0.692699914241966
P1_M_061510_8_759	chr8:114109641-114115943	G1K untagged	deletion	FALSE	NA	CSMD3	NA	0.706774936202887
P2_M_061510_8_511	chr8:115147611-115149915	G1K untagged	deletion	TRUE	0.159029978064831	NA	NA	0.90113537391642
CNVR4026.1	chr8:118943234-118944799	WTCCC+ untagged	deletion	TRUE	0.172149122807018	EXT1	NA	0.0335942147252317
CNVR4030.1	chr8:120178246-120181094	WTCCC+ untagged	deletion	FALSE	NA	COLEC10	NA	0.414444442442588
P1_M_061510_8_307	chr8:121941785-121943598	G1K untagged	deletion	FALSE	NA	NA	NA	0.461972889717339
P1_M_061510_8_769	chr8:125861561-125861659	G1K untagged	deletion	FALSE	NA	NA	NA	0.500628494307672
P1_M_061510_8_322	chr8:128680476-128680574	G1K untagged	deletion	TRUE	0.0958568276538367	NA	NA	0.565648087546984
CNVR4046.2	chr8:129825984-129835558	WTCCC+ untagged	duplication	TRUE	0.296246648793566	NA	NA	0.733872353742623
CNVR4047.1	chr8:129928510-129931559	WTCCC+ untagged	deletion	FALSE	NA	NA	NA	0.274971017367447
CNVR4050.1	chr8:131130357-131131807	WTCCC+ unclusterable but real	deletion	FALSE	NA	NA	NA	0.680123955326835
P1_M_061510_8_342	chr8:137763428-137774880	G1K untagged	deletion	FALSE	NA	NA	NA	0.110025224356067
P1_M_061510_8_350	chr8:138891935-138894921	G1K untagged	deletion	FALSE	NA	NA	NA	0.748604600694344
CNVR4081.1	chr8:140672973-140676202	WTCCC+ untagged	duplication	TRUE	0.095494613124388	NA	NA	0.347081413729121
CNVR4088.1	chr8:142414375-142415165	WTCCC+ unclusterable but real	deletion	FALSE	NA	NA	NA	0.668270955625086
CNVR4099.1	chr8:143395378-143396678	WTCCC+ untagged	deletion	FALSE	NA	TSNARE1	NA	0.847532423913126
CNVR4102.1	chr8:143838184-143839761	WTCCC+ unclusterable but real	duplication/deletion	TRUE	0.309864457831325	NA	NA	0.0059284055593359
CNVR4114.1	chr8:144771634-144785886	WTCCC+ untagged	duplication/deletion	TRUE	0.231603313840156	NA	NA	0.359633536354856
CNVR4115.1	chr8:144814698-144815358	WTCCC+ unclusterable but real	deletion	FALSE	NA	NA	NA	0.430785132222302
CNVR4116.1	chr8:144819132-144820572	WTCCC+ unclusterable but real	duplication/deletion	FALSE	NA	NA	NA	0.653429270509527
CNVR4117.1	chr8:144822937-144823717	WTCCC+ unclusterable but real	deletion	FALSE	NA	NA	NA	0.665531195404717
P2_M_061510_8_379	chr8:145077436-145077549	G1K untagged	deletion	FALSE	NA	PLEC	NA	0.213643792026527
CNVR4124.1	chr8:145574501-145578651	WTCCC+ unclusterable but real	duplication/deletion	FALSE	NA	ADCK5	NA	0.583482551714707
CNVR4126.1	chr8:145688500-145691595	WTCCC+ untagged	deletion	FALSE	NA	PPP1R16A	NA	0.660318102975523
CNVR4127.1	chr8:145727248-145728383	WTCCC+ unclusterable but real	duplication/deletion	FALSE	NA	ARHGAP39	NA	0.275991025453457
CNVR4134.3	chr9:485-15682	WTCCC+ unclusterable but real	duplication	FALSE	NA	NA	NA	0.889768677778424
CNVR4134.1	chr9:15683-38531	WTCCC+ unclusterable but real	duplication	FALSE	NA	FAM138C	FAM138C	0.156753755431564
CNVR4136.1	chr9:310105-312509	WTCCC+ unclusterable but real	duplication/deletion	FALSE	NA	DOCK8	NA	0.0285955336251266
CNVR4141.1	chr9:603917-604752	WTCCC+ unclusterable but real	deletion	FALSE	NA	KANK1	NA	0.366044367453278
CNVR4146.1	chr9:1629550-1630161	WTCCC+ unclusterable but real	duplication	FALSE	NA	NA	NA	0.462977898701795
CNVR4147.2	chr9:1708048-1709043	WTCCC+ unclusterable but real	duplication	TRUE	0.436460660213452	NA	NA	0.0242104188130757
CNVR4147.1	chr9:1709044-1710283	WTCCC+ untagged	duplication	FALSE	NA	NA	NA	0.00464905819971542
P1_M_061510_9_292	chr9:2137672-2141522	G1K untagged	deletion	TRUE	0.0374025341130604	SMARCA2	NA	0.64201560970047
P1_M_061510_9_552	chr9:4227140-4236113	G1K int1d	deletion	FALSE	NA	GLIS3	NA	0.0893667282877992
CNVR4153.2	chr9:4366094-4367777	WTCCC+ unclusterable but real	duplication	TRUE	0.321271929824561	NA	NA	0.663272380199599
CNVR4162.1	chr9:5631648-5632801	WTCCC+ untagged	deletion	TRUE	0.0739522417153996	KIAA1432	NA	0.76577621448213
CNVR4164.2	chr9:6003304-6004308	WTCCC+ untagged	duplication	TRUE	0.433243508084272	RANBP6	RANBP6	0.561204794347089
CNVR4165.1	chr9:6653209-6660913	WTCCC+ unclusterable but real	deletion	FALSE	NA	NA	NA	0.352895525095446
P1_M_061510_9_296	chr9:6698621-6700751	G1K untagged	deletion	TRUE	0.114090687469527	NA	NA	0.229465805216972
CNVR4169.1	chr9:7050286-7051750	WTCCC+ unclusterable but real	deletion	FALSE	NA	KDM4C	NA	0.476250677780633
CNVR4170.1	chr9:7372366-7374742	WTCCC+ untagged	deletion	FALSE	NA	NA	NA	0.128155133682425
CNVR4174.1	chr9:8630898-8631854	WTCCC+ untagged	deletion	FALSE	NA	PTPRD	NA	0.375043579565845
CNVR4179.1	chr9:10010070-10012636	WTCCC+ untagged	duplication	FALSE	NA	PTPRD	NA	0.1937344251671
CNVR4182.1	chr9:10821583-10824501	WTCCC+ unclusterable but real	deletion	FALSE	NA	NA	NA	0.207429524358993
CNVR4191.1	chr9:13561339-13565947	WTCCC+ untagged	deletion	TRUE	0.0492202729044834	NA	NA	0.113094063387232
CNVR4198.1	chr9:16872532-16874965	WTCCC+ untagged	deletion	FALSE	NA	NA	NA	0.0168999357242257
P1_M_061510_9_563	chr9:22025285-22025373	G1K untagged	deletion	FALSE	NA	NA	NA	0.75704370036239
CNVR4213.1	chr9:23352830-23367665	WTCCC+ untagged	deletion	TRUE	0.375365497076023	NA	NA	0.346185800093702
CNVR4215.1	chr9:24135509-24140358	WTCCC+ untagged	deletion	FALSE	NA	NA	NA	0.225897529291443
CNVR4216.1	chr9:24492114-24509104	WTCCC+ untagged	deletion	FALSE	NA	NA	NA	0.11325514863148
CNVR4218.1	chr9:25020864-25021737	WTCCC+ untagged	deletion	TRUE	0.0426413255360624	NA	NA	0.0969559149229324
CNVR4225.1	chr9:28651946-28655145	WTCCC+ untagged	deletion	FALSE	NA	LINGO2	NA	0.00273997325931008
P2_M_061510_9_501	chr9:32890624-32891167	G1K untagged	deletion	TRUE	0.381625	NA	NA	0.100277486787762
CNVR4245.1	chr9:35362369-35365249	WTCCC+ untagged	duplication/deletion	TRUE	0.304197530864198	UNC13B	UNC13B	0.0764039305257985
CNVR4249.1	chr9:35970780-35972060	WTCCC+ unclusterable but real	deletion	TRUE	0.177022417153996	NA	NA	0.386430738176897
P1_M_061510_9_331	chr9:36464260-36465071	G1K untagged	deletion	TRUE	0.10562865497076	NA	NA	0.712420022052986
CNVR4261.3	chr9:38765681-38851398	WTCCC+ untagged	deletion	FALSE	NA	NA	NA	0.0326467575233018
CNVR4261.1	chr9:38851399-38864680	WTCCC+ untagged	deletion	FALSE	NA	NA	NA	0.0936683166535777
CNVR4264.2	chr9:39427162-39434754	WTCCC+ untagged	duplication	FALSE	NA	NA	NA	0.384014576194247
CNVR4264.1	chr9:39434755-39495148	WTCCC+ untagged	duplication	FALSE	NA	NA	NA	0.453839659245469
CNVR4265.1	chr9:39569959-39577567	WTCCC+ untagged	deletion	FALSE	NA	NA	NA	0.81965645618899
CNVR4265.2	chr9:39577568-39578613	WTCCC+ untagged	deletion	FALSE	NA	NA	NA	0.699726597728977
CNVR4267.1	chr9:39703727-39800345	WTCCC+ unclusterable but real	duplication/deletion	FALSE	NA	NA	NA	0.505563465232276
CNVR4270.2	chr9:40054870-40056750	WTCCC+ unclusterable but real	duplication/deletion	FALSE	NA	NA	NA	0.0199333149845761
CNVR4270.4	chr9:40056751-40222966	WTCCC+ unclusterable but real	duplication	FALSE	NA	NA	NA	0.0651511828922863
CNVR4271.2	chr9:40363590-40365824	WTCCC+ unclusterable but real	duplication/deletion	FALSE	NA	NA	NA	0.0213260623643939
CNVR4271.1	chr9:40365825-40415791	WTCCC+ unclusterable but real	duplication	FALSE	NA	NA	NA	0.00153256064383145
CNVR4273.1	chr9:40649379-40669167	WTCCC+ unclusterable but real	duplication	FALSE	NA	NA	NA	0.59066295919225
CNVR4276.1	chr9:41041385-41045080	WTCCC+ unclusterable but real	duplication	FALSE	NA	NA	NA	0.254366576189215
CNVR4277.1	chr9:41082379-41108236	WTCCC+ unclusterable but real	duplication	FALSE	NA	NA	NA	0.976843440658412
CNVR4278.1	chr9:41338569-41355744	WTCCC+ unclusterable but real	duplication	FALSE	NA	NA	NA	0.717945388137307
G1KSVR.9_1	chr9:41960466-41961481	G1K untagged	deletion	FALSE	NA	NA	NA	0.149898146466298
CNVR4283.4	chr9:41966175-41967044	WTCCC+ unclusterable but real	deletion	FALSE	NA	NA	NA	0.591593512759235
CNVR4283.1	chr9:41967045-42332096	WTCCC+ unclusterable but real	duplication	FALSE	NA	NA	NA	0.921940888218814
CNVR4284.1	chr9:42439948-42449483	WTCCC+ unclusterable but real	deletion	FALSE	NA	RP11-146D12.2	NA	0.887895478408288
CNVR4286.1	chr9:43032278-43042358	WTCCC+ unclusterable but real	deletion	FALSE	NA	NA	NA	0.940795513981148
P1_M_061510_9_690	chr9:43340261-43362359	G1K untagged	deletion	FALSE	NA	NA	NA	0.443002474894833
CNVR4290.1	chr9:43362360-43366047	WTCCC+ unclusterable but real	duplication	FALSE	NA	NA	NA	0.330118060161343
CNVR4291.1	chr9:43408551-43409772	WTCCC+ untagged	deletion	FALSE	NA	NA	NA	0.446040925476108
CNVR4291.2	chr9:43409773-43421776	WTCCC+ untagged	duplication/deletion	FALSE	NA	NA	NA	0.90741370066457
P1_M_061510_9_466	chr9:43444511-43445930	G1K untagged	deletion	FALSE	NA	NA	NA	0.926713103251161
P2_M_061510_9_301	chr9:43503301-43515930	G1K untagged	deletion	FALSE	NA	NA	NA	0.271512653165406
CNVR4294.2	chr9:43639702-43665260	WTCCC+ untagged	deletion	FALSE	NA	CNTNAP3B	CNTNAP3B	0.334192410525332
P2_M_061510_9_311	chr9:43705601-43712430	G1K untagged	deletion	FALSE	NA	CNTNAP3B	NA	0.182892847158163
CNVR4294.1	chr9:43712431-43782888	WTCCC+ untagged	duplication/deletion	FALSE	NA	CNTNAP3B	CNTNAP3B	0.227300424843505
P2_M_061510_9_321	chr9:43834501-43886530	G1K untagged	deletion	FALSE	NA	CNTNAP3B	CNTNAP3B	0.298109328355435
CNVR4297.1	chr9:44183083-44197217	WTCCC+ unclusterable but real	duplication	FALSE	NA	NA	NA	0.169228681688429
CNVR4297.2	chr9:44219119-44247489	WTCCC+ unclusterable but real	duplication	FALSE	NA	NA	NA	0.270623422996935
CNVR4297.4	chr9:44247490-44262623	WTCCC+ untagged	duplication	TRUE	0.275323686214775	NA	NA	0.396052371244705
CNVR4297.3	chr9:44266725-44375254	WTCCC+ unclusterable but real	duplication	FALSE	NA	BX088651.1	BX088651.1	0.153020304630811
CNVR4300.1	chr9:44451894-44453585	WTCCC+ unclusterable but real	deletion	FALSE	NA	NA	NA	0.59943096872088
CNVR4300.5	chr9:44520970-44524451	WTCCC+ unclusterable but real	duplication	FALSE	NA	NA	NA	0.34085452136873
CNVR4300.2	chr9:44565338-44574660	WTCCC+ untagged	duplication/deletion	FALSE	NA	NA	NA	0.886684041825124
CNVR4301.2	chr9:44667352-44674180	WTCCC+ untagged	deletion	FALSE	NA	NA	NA	0.00604954208581994
CNVR4301.3	chr9:44674181-44703934	WTCCC+ unclusterable but real	duplication/deletion	FALSE	NA	NA	NA	0.00337885643625265
CNVR4301.1	chr9:44703935-44814086	WTCCC+ unclusterable but real	duplication	FALSE	NA	RP11-160N1.10	RP11-160N1.10	0.00141724183496927
CNVR4302.2	chr9:44816480-44848258	WTCCC+ unclusterable but real	duplication	FALSE	NA	NA	NA	0.0186342474837582
CNVR4303.2	chr9:44927260-44932262	WTCCC+ unclusterable but real	deletion	FALSE	NA	FAM27C	FAM27C	0.00423461404870487
CNVR4303.3	chr9:44932263-44932883	WTCCC+ unclusterable but real	deletion	FALSE	NA	NA	NA	0.00880573609492953
CNVR4303.4	chr9:44932368-44933624	WTCCC+ unclusterable but real	deletion	FALSE	NA	NA	NA	0.00517411012727506
CNVR4304.1	chr9:45042298-45108987	WTCCC+ unclusterable but real	duplication/deletion	FALSE	NA	NA	NA	0.00276675859892014
CNVR4304.3	chr9:45108988-45163594	WTCCC+ untagged	deletion	FALSE	NA	NA	NA	0.100552460145927
CNVR4304.2	chr9:45163595-45165150	WTCCC+ unclusterable but real	deletion	FALSE	NA	NA	NA	0.42387740453729
CNVR4304.4	chr9:45175212-45189671	WTCCC+ unclusterable but real	deletion	FALSE	NA	NA	NA	0.105847365414812
CNVR4305.5	chr9:45331139-45332844	WTCCC+ unclusterable but real	deletion	FALSE	NA	AL354718.1	AL354718.1	0.777504368793473
CNVR4305.6	chr9:45455040-45511994	WTCCC+ unclusterable but real	duplication	FALSE	NA	NA	NA	0.0102733619985274
CNVR4305.1	chr9:45616175-45624352	WTCCC+ unclusterable but real	deletion	FALSE	NA	FAM27A;AL953889.1;FAM27E2	FAM27A;AL953889.1;FAM27E2	0.00826741251161548
CNVR4306.1	chr9:46015041-46018746	WTCCC+ unclusterable but real	duplication	FALSE	NA	NA	NA	0.0701280883213684
CNVR4307.1	chr9:46265527-46268934	WTCCC+ unclusterable but real	duplication	FALSE	NA	NA	NA	0.0511926691019743
CNVR4308.1	chr9:46401081-46484271	WTCCC+ unclusterable but real	duplication	FALSE	NA	NA	NA	0.00268799872898685
P2_M_061510_9_355	chr9:46575901-46591330	G1K untagged	deletion	FALSE	NA	NA	NA	0.0972112731654446
CNVR4309.3	chr9:46591331-46652242	WTCCC+ unclusterable but real	duplication	FALSE	NA	NA	NA	0.161229441779023
CNVR4312.4	chr9:65266923-65290797	WTCCC+ unclusterable but real	duplication	FALSE	NA	NA	NA	0.635792798260184
P2_M_061510_9_373	chr9:65357601-65365730	G1K untagged	deletion	FALSE	NA	NA	NA	0.210250464487029
CNVR4312.5	chr9:65365731-65658150	WTCCC+ unclusterable but real	duplication	FALSE	NA	NA	NA	0.0857699886203116
CNVR4315.1	chr9:66329081-66353976	WTCCC+ unclusterable but real	deletion	FALSE	NA	NA	NA	0.200908058600119
CNVR4319.3	chr9:67146877-67161190	WTCCC+ unclusterable but real	deletion	FALSE	NA	NA	NA	0.20256866733776
P2_M_061510_9_400	chr9:67267001-67275430	G1K untagged	deletion	FALSE	NA	NA	NA	0.0119327555287626
CNVR4319.2	chr9:67376794-67380900	WTCCC+ unclusterable but real	deletion	FALSE	NA	NA	NA	0.00721199972267816
CNVR4319.4	chr9:67380901-67381916	WTCCC+ unclusterable but real	deletion	FALSE	NA	NA	NA	0.00678490313256759
CNVR4322.7	chr9:67788446-67790156	WTCCC+ unclusterable but real	deletion	FALSE	NA	NA	NA	0.991353830660534
P2_M_061510_9_528	chr9:67901204-67903927	G1K untagged	deletion	FALSE	NA	NA	NA	0.384163292650852
P2_M_061510_9_462	chr9:67929774-67935153	G1K untagged	deletion	FALSE	NA	NA	NA	0.0122563417814549
P1_M_061510_9_583	chr9:69732102-69732746	G1K untagged	deletion	FALSE	NA	NA	NA	0.80553149594314
CNVR4329.5	chr9:69885426-69887066	WTCCC+ unclusterable but real	deletion	FALSE	NA	AL591479.1	AL591479.1	0.77340530716294
CNVR4331.1	chr9:70927946-70933190	WTCCC+ untagged	duplication	TRUE	0.307748538011696	NA	NA	0.385991430253175
CNVR4335.1	chr9:72632931-72634542	WTCCC+ unclusterable but real	deletion	FALSE	NA	TRPM3	NA	0.0160984270973122
P1_M_061510_9_349	chr9:73638779-73639744	G1K untagged	deletion	FALSE	NA	NA	NA	0.261769539193375
CNVR4339.1	chr9:74994044-75000199	WTCCC+ untagged	duplication/deletion	FALSE	NA	NA	NA	0.890122585581637
P1_M_061510_9_160	chr9:75207477-75217491	G1K untagged	deletion	FALSE	NA	NA	NA	0.322372189821026
CNVR4344.1	chr9:77194155-77201776	WTCCC+ untagged	deletion	TRUE	0.0888157894736842	NA	NA	0.55877419493749
CNVR4348.1	chr9:78745588-78747927	WTCCC+ untagged	deletion	TRUE	0.196881091617934	NA	NA	0.283086026868365
CNVR4349.1	chr9:78791920-78792592	WTCCC+ unclusterable but real	deletion	FALSE	NA	NA	NA	0.72925800891635
CNVR4350.1	chr9:78960222-78967213	WTCCC+ untagged	duplication	FALSE	NA	NA	NA	0.720273716213028
CNVR4352.1	chr9:79421453-79423278	WTCCC+ untagged	deletion	FALSE	NA	GNA14	NA	0.872363037256178
CNVR4364.1	chr9:83717389-83756427	WTCCC+ untagged	duplication/deletion	FALSE	NA	NA	NA	0.768755929531956
CNVR4368.1	chr9:86808124-86808675	WTCCC+ unclusterable but real	deletion	FALSE	NA	NTRK2	NA	0.430433480877675
CNVR4370.1	chr9:87208205-87208865	WTCCC+ untagged	deletion	FALSE	NA	NA	NA	0.815673379415579
CNVR4373.1	chr9:87912086-87914603	WTCCC+ unclusterable but real	deletion	FALSE	NA	NA	NA	0.762148953534313
CNVR4383.1	chr9:89716637-89723579	WTCCC+ unclusterable but real	duplication/deletion	FALSE	NA	NA	NA	0.231188520850887
CNVR4385.1	chr9:90006747-90011289	WTCCC+ untagged	deletion	FALSE	NA	NA	NA	0.78605836177019
P2_M_061510_9_698	chr9:90482412-90482502	G1K untagged	deletion	FALSE	NA	NA	NA	0.857785119668044
CNVR4393.1	chr9:91365873-91367735	WTCCC+ untagged	deletion	FALSE	NA	NA	NA	0.0400749574803968
CNVR4402.1	chr9:95539234-95543145	WTCCC+ untagged	duplication	TRUE	0.232821637426901	NA	NA	0.634936991238984
CNVR4403.1	chr9:95702894-95703424	WTCCC+ unclusterable but real	deletion	FALSE	NA	NA	NA	0.285594366767497
P1_M_061510_9_205	chr9:97305836-97306191	G1K	deletion	FALSE	NA	PTCH1	NA	0.134875909431834
CNVR4410.1	chr9:98288625-98289461	WTCCC+ untagged	deletion	FALSE	NA	HABP4	NA	0.278094785021928
CNVR4413.1	chr9:100040340-100040808	WTCCC+ untagged	deletion	TRUE	0.0662033650329188	TBC1D2	NA	0.241138305143946
P1_M_061510_9_212	chr9:100387806-100388137	G1K untagged	deletion	TRUE	0.373538011695906	GABBR2	NA	0.665266875514637
CNVR4418.1	chr9:103536574-103538041	WTCCC+ untagged	deletion	FALSE	NA	GRIN3A	NA	0.597535343279113
CNVR4420.1	chr9:104366769-104367994	WTCCC+ untagged	duplication	FALSE	NA	NA	NA	0.860726074052119
CNVR4428.1	chr9:106838671-106843096	WTCCC+ untagged	deletion	FALSE	NA	NA	NA	0.164992064749686
P1_M_061510_9_227	chr9:109058098-109060669	G1K untagged	deletion	FALSE	NA	NA	NA	0.161298865623246
P1_M_061510_9_640	chr9:111325866-111326507	G1K untagged	deletion	TRUE	0.483350279613625	NA	NA	0.688441671867827
CNVR4437.1	chr9:111559384-111560051	WTCCC+ unclusterable but real	deletion	FALSE	NA	NA	NA	0.791019035306733
CNVR4442.1	chr9:112516996-112519963	WTCCC+ untagged	deletion	FALSE	NA	MUSK	NA	0.172311513672732
CNVR4445.1	chr9:114860729-114895359	WTCCC+ unclusterable but real	duplication/deletion	FALSE	NA	NA	NA	0.41160896525301
P1_M_061510_9_389	chr9:116121831-116123202	G1K untagged	deletion	TRUE	0.130969785575049	NA	NA	0.890090694617281
CNVR4448.1	chr9:116123203-116138104	WTCCC+ unclusterable but real	duplication	FALSE	NA	ORM1;ORM2;AKNA	ORM1;ORM2	0.662957397141964
P1_M_061510_9_398	chr9:125715769-125721788	G1K untagged	deletion	FALSE	NA	DENND1A	NA	0.00160183200930887
CNVR4477.2	chr9:128560427-128561816	WTCCC+ untagged	duplication	TRUE	0.156432748538012	NA	NA	0.0102862317446333
CNVR4492.1	chr9:132070528-132074979	WTCCC+ untagged	deletion	TRUE	0.117324561403509	NA	NA	0.212711476331046
CNVR4493.1	chr9:132373363-132377325	WTCCC+ untagged	duplication/deletion	TRUE	0.161384690394929	NA	NA	0.119411531536671
CNVR4500.1	chr9:133607886-133611972	WTCCC+ untagged	duplication	TRUE	0.0868876431879113	NA	NA	0.139741342080868
CNVR4501.1	chr9:134612341-134617403	WTCCC+ untagged	deletion	FALSE	NA	AK8	NA	0.718683227940088
P1_M_061510_9_623	chr9:134748907-134749951	G1K untagged	deletion	TRUE	0.213613861386139	C9orf9	C9orf9	0.723976524760832
CNVR4502.1	chr9:134934317-134947466	WTCCC+ untagged	duplication	TRUE	0.463066796684544	CEL	CEL	4.22650857328658e-05
P2_M_061510_9_494	chr9:135144125-135144254	G1K untagged	deletion	TRUE	0.2048414843942	NA	NA	0.0741644815523377
CNVR4505.1	chr9:135161091-135165499	WTCCC+ unclusterable but real	deletion	FALSE	NA	NA	NA	0.08772561644683
CNVR4520.1	chr9:136555376-136556548	WTCCC+ unclusterable but real	duplication	FALSE	NA	NA	NA	0.883403929361586
CNVR4527.4	chr9:137333987-137335528	WTCCC+ untagged	deletion	FALSE	NA	NA	NA	0.609908827085698
P1_M_061510_9_278	chr9:137618921-137620020	G1K untagged	deletion	FALSE	NA	NA	NA	0.310742056110046
P2_M_061510_9_123	chr9:138366354-138366586	G1K untagged	deletion	TRUE	0.341991924629879	GPSM1	NA	0.906216703084713
P1_M_061510_9_429	chr9:139342339-139344586	G1K untagged	deletion	FALSE	NA	EXD3	NA	0.183080781627798
P1_M_061510_9_60	chr9:139373261-139375885	G1K untagged	deletion	TRUE	0.297024834029998	EXD3	NA	0.0251209978435027
P1_M_061510_9_284	chr9:139903203-139905101	G1K untagged	deletion	TRUE	0.097167487684729	CACNA1B	NA	0.000713546641445816
CNVR4551.1	chr9:140032179-140034414	WTCCC+ unclusterable but real	duplication/deletion	FALSE	NA	CACNA1B	NA	0.198696553824811
CNVR4553.4	chr9:140139333-140153547	WTCCC+ untagged	deletion	FALSE	NA	NA	NA	0.733305786936301
CNVR4553.2	chr9:140206912-140231272	WTCCC+ unclusterable but real	duplication	TRUE	0.207575346185175	NA	NA	0.934585118565242
CNVR4553.3	chr9:140231273-140273191	WTCCC+ untagged	duplication	FALSE	NA	NA	NA	0.876036490362743
CNVR4558.1	chr10:435363-440118	WTCCC+	duplication/deletion	FALSE	NA	DIP2C	NA	0.56530425254509
CNVR4559.1	chr10:453557-454247	WTCCC+ unclusterable but real	duplication	FALSE	NA	DIP2C	NA	0.84334519493567
CNVR4567.1	chr10:771375-774764	WTCCC+ unclusterable but real	duplication	FALSE	NA	NA	NA	0.441368217992383
P1_M_061510_10_52	chr10:819773-820444	G1K untagged	deletion	FALSE	NA	NA	NA	0.925797161517796
CNVR4569.1	chr10:829593-830268	WTCCC+ unclusterable but real	deletion	TRUE	0.405728518057285	NA	NA	0.0915563473281521
CNVR4573.1	chr10:1271299-1272456	WTCCC+ unclusterable but real	duplication/deletion	FALSE	NA	ADARB2	NA	0.287802048216691
CNVR4580.1	chr10:1572580-1575280	WTCCC+ unclusterable but real	deletion	TRUE	0.221412125863392	ADARB2	NA	0.294080812482405
CNVR4585.1	chr10:1731370-1734179	WTCCC+ unclusterable but real	duplication	FALSE	NA	ADARB2	NA	0.955375141452456
CNVR4587.1	chr10:2533312-2534056	WTCCC+ unclusterable but real	deletion	FALSE	NA	NA	NA	0.114126815838818
CNVR4593.1	chr10:3564351-3565364	WTCCC+ untagged	deletion	FALSE	NA	NA	NA	0.434439662213507
P1_M_061510_10_491	chr10:5238653-5238756	G1K untagged	deletion	TRUE	0.0733430799220273	AKR1C4	NA	0.481768739388022
P1_M_061510_10_70	chr10:6209493-6209582	G1K int1d	deletion	FALSE	NA	NA	NA	0.867646916672648
CNVR4606.1	chr10:6694438-6704207	WTCCC+ untagged	duplication	FALSE	NA	NA	NA	0.422336934874217
P1_M_061510_10_493	chr10:7608647-7608890	G1K untagged	deletion	FALSE	NA	NA	NA	0.0292671864825945
CNVR4613.1	chr10:8035746-8037167	WTCCC+ unclusterable but real	deletion	TRUE	0.179946393762183	TAF3	NA	0.250212699002436
CNVR4623.1	chr10:12856907-12858150	WTCCC+ unclusterable but real	deletion	FALSE	NA	CAMK1D	NA	0.543048273703382
CNVR4625.1	chr10:13096562-13100613	WTCCC+ untagged	deletion	FALSE	NA	NA	NA	0.654839666624668
CNVR4628.1	chr10:13858919-13859380	WTCCC+ unclusterable but real	duplication	FALSE	NA	FRMD4A	NA	0.833539009996857
CNVR4633.1	chr10:17134463-17141618	WTCCC+ untagged	deletion	FALSE	NA	CUBN	NA	0.538935850101239
CNVR4639.1	chr10:18264761-18265322	WTCCC+ unclusterable but real	deletion	FALSE	NA	NA	NA	0.125703379631833
CNVR4657.1	chr10:25678200-25678840	WTCCC+ untagged	deletion	FALSE	NA	GPR158	NA	0.943717057723252
CNVR4661.2	chr10:26385500-26401309	WTCCC+ unclusterable but real	deletion	TRUE	0.4891357421875	MYO3A	MYO3A	0.964641932111307
P1_M_061510_10_501	chr10:27264206-27268091	G1K untagged	deletion	FALSE	NA	NA	NA	0.840463482581016
CNVR4667.2	chr10:27268192-27269307	WTCCC+ unclusterable but real	deletion	FALSE	NA	NA	NA	0.944061419897631
CNVR4668.1	chr10:27653188-27659630	WTCCC+ untagged	deletion	FALSE	NA	NA	NA	0.954756622073098
CNVR4670.1	chr10:27678327-27682267	WTCCC+ unclusterable but real	deletion	TRUE	0.0645436798438263	NA	NA	0.416096969442963
CNVR4674.2	chr10:28704004-28705075	WTCCC+ untagged	duplication	TRUE	0.132188109161793	NA	NA	0.644185861898829
P1_M_061510_10_11	chr10:31483356-31484870	G1K	deletion	TRUE	0.466000487448209	NA	NA	0.298656918884578
CNVR4685.1	chr10:33229325-33230534	WTCCC+ untagged	deletion	TRUE	0.417866731754943	ITGB1	ITGB1	0.779307662952954
CNVR4692.2	chr10:37486627-37523192	WTCCC+ unclusterable but real	deletion	FALSE	NA	ANKRD30A	ANKRD30A	0.492906451215145
CNVR4692.1	chr10:37523193-37535427	WTCCC+ unclusterable but real	duplication/deletion	FALSE	NA	ANKRD30A	ANKRD30A	0.389838725512611
CNVR4696.6	chr10:39046094-39089192	WTCCC+ unclusterable but real	duplication	FALSE	NA	NA	NA	0.0505042656926804
CNVR4696.1	chr10:39157618-39194693	WTCCC+ unclusterable but real	deletion	FALSE	NA	NA	NA	0.131299873480555
CNVR4700.1	chr10:42030550-42057702	WTCCC+ unclusterable but real	duplication	FALSE	NA	NA	NA	0.379803144611647
CNVR4703.2	chr10:42645604-42651209	WTCCC+ untagged	duplication	FALSE	NA	BMS1	BMS1	0.0409061645119617
CNVR4706.1	chr10:43524394-43526103	WTCCC+ unclusterable but real	deletion	TRUE	0.339917093391856	NA	NA	0.745549268081673
CNVR4707.1	chr10:44380178-44382343	WTCCC+ unclusterable but real	deletion	FALSE	NA	NA	NA	0.542766804529877
CNVR4712.3	chr10:45898323-46105631	WTCCC+ unclusterable but real	duplication	TRUE	0.477380064628387	PTPN20A	PTPN20A	0.868892773917318
CNVR4712.2	chr10:46164763-46377558	WTCCC+ unclusterable but real	deletion	FALSE	NA	NA	NA	0.214313344919202
CNVR4712.5	chr10:46573577-46591751	WTCCC+ untagged	deletion	FALSE	NA	ANXA8L1	ANXA8L1	0.783580271202465
CNVR4712.4	chr10:46594467-46595726	WTCCC+ untagged	duplication/deletion	FALSE	NA	NA	NA	0.497692598724915
CNVR4712.1	chr10:46647803-46849147	WTCCC+ unclusterable but real	deletion	FALSE	NA	AGAP10	AGAP10	0.30143320592388
CNVR4713.1	chr10:46999208-47175011	WTCCC+ untagged	deletion	FALSE	NA	ANTXRL	ANTXRL	0.201630790137027
CNVR4714.1	chr10:47216309-47242209	WTCCC+ untagged	duplication/deletion	FALSE	NA	ANXA8L2;AL603965.1	ANXA8L2;AL603965.1	0.680491061967282
CNVR4716.5	chr10:47725753-47774013	WTCCC+ unclusterable but real	deletion	FALSE	NA	NA	NA	0.233673680119818
CNVR4716.1	chr10:47774014-47820924	WTCCC+ unclusterable but real	deletion	FALSE	NA	NA	NA	0.437218314827442
CNVR4716.14	chr10:47820925-47862985	WTCCC+ unclusterable but real	deletion	FALSE	NA	AGAP9	AGAP9	0.10054273660083
CNVR4716.12	chr10:47862986-47898737	WTCCC+ unclusterable but real	duplication/deletion	FALSE	NA	FAM25G;ANXA8;AL591684.1	FAM25G;ANXA8;AL591684.1	0.704222904229911
CNVR4716.3	chr10:48365756-48489335	WTCCC+ unclusterable but real	duplication	FALSE	NA	PTPN20B	PTPN20B	0.817810762255791
CNVR4716.4	chr10:48554414-48618595	WTCCC+ unclusterable but real	deletion	FALSE	NA	NA	NA	0.392067284603827
CNVR4716.7	chr10:48618596-48663205	WTCCC+ unclusterable but real	deletion	FALSE	NA	NA	NA	0.332883342388274
CNVR4717.3	chr10:48865577-48867872	WTCCC+ unclusterable but real	deletion	FALSE	NA	NA	NA	0.674507156123454
CNVR4717.1	chr10:48867873-48871539	WTCCC+ unclusterable but real	deletion	FALSE	NA	NA	NA	0.366162811358409
P1_M_061510_10_348	chr10:50673374-50681087	G1K untagged	deletion	TRUE	0.0856481481481482	NA	NA	0.601808400107554
CNVR4729.1	chr10:51118892-51158266	WTCCC+ unclusterable but real	deletion	FALSE	NA	AGAP7	AGAP7	0.0301634870591612
CNVR4729.3	chr10:51158267-51158937	WTCCC+ untagged	deletion	FALSE	NA	NA	NA	0.577750521333066
CNVR4730.1	chr10:51186740-51188228	WTCCC+ untagged	deletion	FALSE	NA	NA	NA	0.470071027700221
CNVR4734.4	chr10:51577420-51581064	WTCCC+ unclusterable but real	duplication	FALSE	NA	NA	NA	0.455722707567585
CNVR4736.1	chr10:52873722-52882096	WTCCC+ untagged	deletion	FALSE	NA	PRKG1	NA	0.0102829738206831
CNVR4745.1	chr10:54964564-54966496	WTCCC+ untagged	deletion	TRUE	0.267387340453243	NA	NA	0.0493193415263271
CNVR4748.1	chr10:56116082-56139577	WTCCC+ untagged	deletion	FALSE	NA	PCDH15	NA	0.0264920216650745
CNVR4756.1	chr10:57442507-57449249	WTCCC+ unclusterable but real	duplication	TRUE	0.384828496042216	NA	NA	0.552645755483257
CNVR4777.1	chr10:66700172-66702337	WTCCC+ untagged	deletion	FALSE	NA	NA	NA	0.00577634450961717
CNVR4815.1	chr10:81143827-81174494	WTCCC+ untagged	deletion	FALSE	NA	NA	NA	0.835128974745474
CNVR4815.2	chr10:81174495-81226767	WTCCC+ untagged	duplication	TRUE	0.467167919799499	NA	NA	0.0920889617694192
CNVR4817.1	chr10:81465041-81494668	WTCCC+ untagged	deletion	FALSE	NA	NA	NA	0.709364583930967
CNVR4817.3	chr10:81495386-81567953	WTCCC+ untagged	duplication	FALSE	NA	NA	NA	0.112353340442127
CNVR4818.1	chr10:81662220-81669481	WTCCC+ unclusterable but real	deletion	FALSE	NA	NA	NA	0.287277753980798
CNVR4823.1	chr10:83873584-83879050	WTCCC+ untagged	deletion	FALSE	NA	NRG3	NA	0.727345012727196
CNVR4830.1	chr10:86671275-86673904	WTCCC+ untagged	deletion	FALSE	NA	NA	NA	0.588358171559993
CNVR4832.2	chr10:87233101-87233703	WTCCC+ untagged	deletion	FALSE	NA	NA	NA	0.650195854465543
CNVR4834.1	chr10:87942313-87949772	WTCCC+ untagged	deletion	FALSE	NA	GRID1	NA	0.347499791951504
CNVR4838.1	chr10:88730654-88737671	WTCCC+ unclusterable but real	deletion	FALSE	NA	NA	NA	0.931756328674743
CNVR4839.1	chr10:88818485-88836679	WTCCC+ unclusterable but real	deletion	FALSE	NA	GLUD1	GLUD1	0.00947531142367947
CNVR4840.2	chr10:88861630-88966621	WTCCC+ unclusterable but real	deletion	FALSE	NA	FAM35A	FAM35A	0.0807496498077114
CNVR4840.1	chr10:88987160-89016734	WTCCC+ untagged	deletion	FALSE	NA	NA	NA	0.407071139023082
P1_M_061510_10_585	chr10:89016735-89104990	G1K untagged	deletion	TRUE	0.462044817927171	NA	NA	0.0726791564140544
CNVR4841.2	chr10:89138473-89139567	WTCCC+ unclusterable but real	deletion	FALSE	NA	NA	NA	0.116271655766027
CNVR4841.3	chr10:89180421-89221603	WTCCC+ untagged	duplication/deletion	TRUE	0.46991440080564	NA	NA	0.0231079604464128
CNVR4841.4	chr10:89221604-89249762	WTCCC+ untagged	deletion	FALSE	NA	NA	NA	0.378538006140143
CNVR4844.1	chr10:89642815-89643692	WTCCC+ untagged	duplication	FALSE	NA	PTEN	NA	0.261945415756428
CNVR4848.1	chr10:92077697-92078291	WTCCC+ untagged	deletion	FALSE	NA	NA	NA	0.405380719052066
CNVR4862.1	chr10:96152401-96153336	WTCCC+ untagged	deletion	FALSE	NA	TBC1D12	TBC1D12	0.812245379078788
P1_M_061510_10_392	chr10:96857182-96864932	G1K untagged	deletion	FALSE	NA	NA	NA	0.153528071128733
CNVR4878.1	chr10:104946702-104955418	WTCCC+ untagged	duplication	FALSE	NA	NA	NA	0.70432115524485
CNVR4880.1	chr10:106263024-106267289	WTCCC+ unclusterable but real	deletion	FALSE	NA	NA	NA	0.947330882530113
CNVR4888.1	chr10:109628660-109629658	WTCCC+ untagged	deletion	FALSE	NA	NA	NA	0.112047409702018
P1_M_061510_10_404	chr10:115197502-115206954	G1K untagged	deletion	FALSE	NA	NA	NA	0.140684046459888
CNVR4898.1	chr10:117793663-117794630	WTCCC+ unclusterable but real	duplication	FALSE	NA	NA	NA	0.0799407883891918
CNVR4900.1	chr10:118756128-118758916	WTCCC+ untagged	deletion	FALSE	NA	NA	NA	0.0447463834966386
CNVR4903.1	chr10:120885873-120887486	WTCCC+ unclusterable but real	duplication	FALSE	NA	FAM45A	FAM45A	0.601540836175902
CNVR4908.1	chr10:122759741-122777506	WTCCC+	deletion	FALSE	NA	NA	NA	0.300407056785257
CNVR4910.1	chr10:123423427-123448743	WTCCC+ untagged	deletion	FALSE	NA	NA	NA	0.197895298954201
P2_M_061510_10_94	chr10:124206836-124207253	G1K	deletion	TRUE	0.246101364522417	ARMS2	NA	0.965529609545071
CNVR4912.5	chr10:124305780-124307258	WTCCC+ untagged	duplication	TRUE	0.240677966101695	NA	NA	0.636557659905179
CNVR4912.2	chr10:124331947-124342597	WTCCC+ untagged	duplication	FALSE	NA	DMBT1	DMBT1	0.655010420336125
CNVR4912.3	chr10:124342598-124345096	WTCCC+ unclusterable but real	duplication	FALSE	NA	DMBT1	DMBT1	0.73823457536337
CNVR4912.7	chr10:124345097-124348397	WTCCC+ untagged	duplication	FALSE	NA	DMBT1	DMBT1	0.432485484889112
CNVR4912.1	chr10:124350503-124366814	WTCCC+ unclusterable but real	deletion	FALSE	NA	DMBT1	DMBT1	0.678320821759135
CNVR4913.1	chr10:124430299-124431630	WTCCC+	duplication	FALSE	NA	NA	NA	0.228770989035223
CNVR4914.1	chr10:125041807-125043105	WTCCC+ unclusterable but real	deletion	TRUE	0.208519068845963	NA	NA	0.555408249286842
CNVR4919.1	chr10:126185205-126186520	WTCCC+ unclusterable but real	deletion	FALSE	NA	LHPP	NA	0.619191633388013
CNVR4927.1	chr10:128878591-128879224	WTCCC+ unclusterable but real	duplication	FALSE	NA	FAM196A	NA	0.0989758251993233
P2_M_061510_10_360	chr10:132473665-132474133	G1K untagged	deletion	FALSE	NA	NA	NA	0.568609282340917
CNVR4946.1	chr10:132526022-132528726	WTCCC+ untagged	duplication	TRUE	0.0978552278820375	NA	NA	0.321488701318245
CNVR4947.1	chr10:132600557-132601182	WTCCC+ unclusterable but real	deletion	FALSE	NA	NA	NA	0.672185033209184
P1_M_061510_10_282	chr10:132799048-132802769	G1K untagged	deletion	TRUE	0.25109649122807	TCERG1L	NA	0.24320372668891
CNVR4953.1	chr10:133032508-133033038	WTCCC+ unclusterable but real	deletion	FALSE	NA	NA	NA	0.284339624737779
CNVR4954.1	chr10:133040213-133040792	WTCCC+ untagged	deletion	FALSE	NA	NA	NA	0.0655972038446286
CNVR4958.1	chr10:133457570-133459169	WTCCC+ unclusterable but real	duplication	TRUE	0.483730158730159	AL450307.1	AL450307.1	0.671350963532111
CNVR4960.1	chr10:133580013-133584032	WTCCC+ unclusterable but real	duplication/deletion	FALSE	NA	NA	NA	0.2195317897236
CNVR4969.1	chr10:134168800-134170340	WTCCC+ unclusterable but real	deletion	TRUE	0.432154925916298	NA	NA	0.833227150517507
CNVR4974.1	chr10:134434987-134436382	WTCCC+	duplication/deletion	FALSE	NA	INPP5A	NA	0.975392747334597
CNVR4982.1	chr10:134774430-134775675	WTCCC+ unclusterable but real	deletion	FALSE	NA	GPR123	NA	0.505260711384082
P1_M_061510_10_293	chr10:134827357-134827519	G1K untagged	deletion	FALSE	NA	KNDC1	NA	0.444109584659502
P2_M_061510_10_125	chr10:134827380-134827596	G1K untagged	deletion	FALSE	NA	KNDC1	NA	0.465835193947718
CNVR4986.1	chr10:134885888-134887398	WTCCC+ unclusterable but real	deletion	FALSE	NA	KNDC1	NA	0.324941822291835
CNVR4989.9	chr10:135091477-135092421	WTCCC+ untagged	duplication	TRUE	0.359840698869476	SPRN	NA	0.306615215760383
CNVR4989.2	chr10:135092422-135095466	WTCCC+ untagged	duplication	FALSE	NA	SPRN	NA	0.164954007748675
CNVR4989.8	chr10:135095467-135100014	WTCCC+ untagged	duplication	FALSE	NA	SPRN	NA	0.156064979921763
CNVR4989.3	chr10:135140321-135145391	WTCCC+ unclusterable but real	duplication/deletion	FALSE	NA	SPRN	NA	0.7534038532874
CNVR4989.7	chr10:135145392-135189857	WTCCC+ untagged	duplication	FALSE	NA	SPRN;CYP2E1	NA	0.712519563617319
P2_M_061510_10_527	chr10:135230312-135230384	G1K untagged	deletion	FALSE	NA	SPRN	NA	0.0779091403121809
CNVR4989.11	chr10:135250714-135308870	WTCCC+ untagged	duplication	FALSE	NA	FRG2B	FRG2B	0.23723764241113
CNVR4989.6	chr10:135308871-135353632	WTCCC+ unclusterable but real	duplication/deletion	FALSE	NA	NA	NA	0.817516042090404
CNVR4990.2	chr11:185929-186614	WTCCC+ untagged	duplication	FALSE	NA	NA	NA	0.896548780118132
CNVR4992.1	chr11:315828-316678	WTCCC+	deletion	FALSE	NA	NA	NA	0.0141763300783997
CNVR5003.1	chr11:954758-955226	WTCCC+ unclusterable but real	deletion	FALSE	NA	AP2A2	NA	0.00728339827479504
CNVR5009.1	chr11:1271809-1272854	WTCCC+ unclusterable but real	duplication	FALSE	NA	TOLLIP	NA	0.371275912028848
CNVR5012.1	chr11:1395340-1396455	WTCCC+	deletion	FALSE	NA	BRSK2	NA	0.749999001925918
CNVR5013.1	chr11:1407146-1411056	WTCCC+ unclusterable but real	duplication/deletion	FALSE	NA	BRSK2	NA	0.708328219938176
P1_M_061510_11_50	chr11:1619588-1620138	G1K untagged	deletion	FALSE	NA	NA	NA	0.314304855611067
P1_M_061510_11_54	chr11:2171909-2172163	G1K int1d	deletion	FALSE	NA	NA	NA	6.57527092868356e-07
P2_M_061510_11_130	chr11:2171967-2172181	G1K int1d	deletion	FALSE	NA	NA	NA	8.6010689102474e-07
P1_M_061510_11_686	chr11:2174803-2174974	G1K int1d	deletion	FALSE	NA	NA	NA	0.501687314745637
CNVR5028.1	chr11:3193954-3200653	WTCCC+ untagged	deletion	FALSE	NA	MRGPRG	MRGPRG	0.388462931193116
CNVR5029.1	chr11:3224785-3280125	WTCCC+ untagged	duplication	FALSE	NA	NA	NA	0.639977446858142
P1_M_061510_11_3	chr11:3280126-3282487	G1K untagged	deletion	FALSE	NA	NA	NA	0.583687724488375
P1_M_061510_11_559	chr11:3452949-3453001	G1K untagged	deletion	FALSE	NA	NA	NA	0.695790845205506
CNVR5031.1	chr11:3631451-3632565	WTCCC+ unclusterable but real	deletion	TRUE	0.498921251348436	ART1	NA	0.959753605921242
P1_M_061510_11_560	chr11:3899428-3899584	G1K untagged	deletion	FALSE	NA	STIM1	NA	0.183018053068243
CNVR5032.4	chr11:4249697-4251901	WTCCC+ unclusterable but real	duplication	FALSE	NA	NA	NA	0.0535328144307563
CNVR5032.5	chr11:4251902-4254663	WTCCC+ unclusterable but real	duplication	FALSE	NA	NA	NA	0.242079749358683
CNVR5032.3	chr11:4254664-4270757	WTCCC+ unclusterable but real	duplication	FALSE	NA	NA	NA	0.0977091693933974
CNVR5032.2	chr11:4270758-4272925	WTCCC+ unclusterable but real	duplication	FALSE	NA	NA	NA	0.052876831572054
CNVR5032.6	chr11:4321482-4323808	WTCCC+ unclusterable but real	duplication	FALSE	NA	NA	NA	0.0640429807743356
P1_M_061510_11_4	chr11:4924966-4928525	G1K untagged	deletion	TRUE	0.394711186936388	MMP26	NA	0.839428933130444
CNVR5043.1	chr11:5366370-5369185	WTCCC+ unclusterable but real	deletion	TRUE	0.203344396221598	HBG2;HBE1;OR51M1	OR51M1	0.0536849857659796
CNVR5045.1	chr11:5594077-5595733	WTCCC+ untagged	deletion	TRUE	0.169712475633528	HBG2;TRIM6-TRIM34	NA	0.217210027636429
P1_M_061510_11_7	chr11:5716663-5718941	G1K	deletion	TRUE	0.37058250060931	NA	NA	0.850358314141577
CNVR5051.1	chr11:6060978-6072135	WTCCC+ unclusterable but real	duplication	TRUE	0.464920948616601	NA	NA	0.0443094445207636
CNVR5051.6	chr11:6073395-6074335	WTCCC+ unclusterable but real	duplication	FALSE	NA	NA	NA	0.583175674873065
CNVR5056.1	chr11:7091182-7093314	WTCCC+ untagged	duplication	FALSE	NA	NA	NA	0.0834731840755978
P1_M_061510_11_310	chr11:9294928-9295207	G1K untagged	deletion	TRUE	0.252802144249513	NA	NA	0.429289074800243
CNVR5075.1	chr11:12358308-12358973	WTCCC+ untagged	deletion	FALSE	NA	PARVA	NA	0.70654741838171
CNVR5084.1	chr11:17166514-17167872	WTCCC+ untagged	deletion	FALSE	NA	NA	NA	0.337407144419853
CNVR5088.1	chr11:18054181-18056642	WTCCC+ untagged	deletion	FALSE	NA	NA	NA	0.166493181536647
CNVR5089.1	chr11:18121844-18151469	WTCCC+ unclusterable but real	duplication	FALSE	NA	RP11-113D6.6;MRGPRX4	MRGPRX4	0.488489643964823
CNVR5091.1	chr11:18898396-18922396	WTCCC+ untagged	duplication	FALSE	NA	MRGPRX1	MRGPRX1	0.995726196632158
CNVR5096.1	chr11:20710247-20710828	WTCCC+ unclusterable but real	duplication	FALSE	NA	NELL1	NA	0.144543115246865
P1_M_061510_11_91	chr11:20801130-20804363	G1K untagged	deletion	TRUE	0.0509259259259259	NELL1	NA	0.68826389774159
CNVR5097.2	chr11:20804364-20806531	WTCCC+ untagged	deletion	TRUE	0.0510477582846004	NELL1	NA	0.50364192253556
CNVR5103.1	chr11:22427471-22429361	WTCCC+ untagged	deletion	FALSE	NA	NA	NA	0.825233279575171
P1_M_061510_11_574	chr11:22707818-22707880	G1K untagged	deletion	FALSE	NA	GAS2	NA	0.895852295757034
CNVR5105.1	chr11:23538530-23539037	WTCCC+ untagged	deletion	FALSE	NA	NA	NA	0.326033578419201
CNVR5108.3	chr11:24242751-24243570	WTCCC+ untagged	deletion	FALSE	NA	NA	NA	0.258903638704358
CNVR5109.1	chr11:24399596-24408892	WTCCC+ untagged	duplication	TRUE	0.0437378167641326	NA	NA	0.310761976011402
CNVR5113.1	chr11:25035290-25040104	WTCCC+ untagged	duplication	FALSE	NA	LUZP2	NA	0.264008971637516
CNVR5114.1	chr11:25040160-25042309	WTCCC+ untagged	deletion	FALSE	NA	LUZP2	NA	0.527977480966219
CNVR5120.1	chr11:26564534-26567489	WTCCC+ untagged	duplication	TRUE	0.058615647087497	ANO3	NA	0.975366335231248
P1_M_061510_11_582	chr11:28957158-28969464	G1K untagged	deletion	TRUE	0.37008547008547	NA	NA	0.698412640317787
CNVR5140.1	chr11:36762792-36763470	WTCCC+ untagged	deletion	FALSE	NA	NA	NA	0.122521653050258
CNVR5143.1	chr11:38257246-38257699	WTCCC+ untagged	duplication	TRUE	0.0471491228070175	NA	NA	0.501852166922345
CNVR5156.1	chr11:44070139-44071898	WTCCC+ untagged	deletion	FALSE	NA	NA	NA	0.414880545099495
CNVR5161.1	chr11:46117604-46118980	WTCCC+ unclusterable but real	deletion	TRUE	0.151023890784983	NA	NA	0.144360410655629
CNVR5175.1	chr11:51037120-51053514	WTCCC+ unclusterable but real	duplication	FALSE	NA	NA	NA	0.957323529585456
CNVR5176.5	chr11:51198010-51204092	WTCCC+ unclusterable but real	deletion	TRUE	0.477950234047795	NA	NA	0.74065294919627
CNVR5177.1	chr11:51437723-51450673	WTCCC+ unclusterable but real	duplication	FALSE	NA	NA	NA	0.733534195446812
CNVR5178.1	chr11:54450844-54458929	WTCCC+	duplication	FALSE	NA	NA	NA	0.703271931721593
CNVR5188.1	chr11:58351105-58352597	WTCCC+ unclusterable but real	deletion	TRUE	0.260623925325473	NA	NA	0.349046577430488
CNVR5189.1	chr11:58388366-58393087	WTCCC+ untagged	deletion	TRUE	0.106751157689495	NA	NA	0.737420754165374
CNVR5210.1	chr11:67086933-67088579	WTCCC+ untagged	deletion	FALSE	NA	NA	NA	0.728414640779558
P1_M_061510_11_388	chr11:67398707-67401417	G1K untagged	deletion	FALSE	NA	NA	NA	0.0672477603548673
CNVR5212.1	chr11:67824417-67825626	WTCCC+ untagged	deletion	TRUE	0.104044834307992	NA	NA	0.630003127039467
P1_M_061510_11_619	chr11:69110021-69110583	G1K	deletion	TRUE	0.475865431496831	NA	NA	0.537742442670967
P1_M_061510_11_620	chr11:69660200-69662135	G1K untagged	deletion	TRUE	0.146865089046109	ANO1	NA	0.281716768409409
CNVR5218.2	chr11:69660594-69661233	WTCCC+ untagged	duplication	TRUE	0.147682926829268	ANO1	NA	0.302257352653923
CNVR5219.1	chr11:69752455-69761328	WTCCC+ untagged	deletion	FALSE	NA	NA	NA	0.80514511614957
CNVR5222.1	chr11:70951873-70952868	WTCCC+ untagged	deletion	TRUE	0.467689620758483	NA	NA	0.353345259181417
CNVR5223.1	chr11:71176508-71231197	WTCCC+ unclusterable but real	duplication	FALSE	NA	FAM86C1;DEFB108B	FAM86C1;DEFB108B	0.620493533703446
CNVR5239.1	chr11:78568196-78569237	WTCCC+ untagged	deletion	FALSE	NA	TENM4	NA	0.869187996216173
CNVR5240.1	chr11:78903834-78904569	WTCCC+ unclusterable but real	deletion	FALSE	NA	NA	NA	0.949520965800857
CNVR5245.1	chr11:80389080-80389924	WTCCC+ untagged	deletion	FALSE	NA	NA	NA	0.242154707790755
P1_M_061510_11_403	chr11:81178152-81198986	G1K untagged	deletion	TRUE	0.0956384015594542	NA	NA	0.156441815379726
P1_M_061510_11_633	chr11:88546630-88548585	G1K untagged	deletion	FALSE	NA	NA	NA	0.181198223255101
CNVR5262.1	chr11:89135964-89146787	WTCCC+ untagged	deletion	FALSE	NA	NA	NA	0.0547185865197414
CNVR5263.1	chr11:89184660-89189561	WTCCC+ untagged	duplication	FALSE	NA	NA	NA	0.30749178953054
CNVR5265.1	chr11:89260012-89262216	WTCCC+ unclusterable but real	duplication/deletion	FALSE	NA	NA	NA	0.293322338038748
CNVR5265.2	chr11:89266453-89273721	WTCCC+ untagged	deletion	FALSE	NA	NA	NA	0.295263060104652
CNVR5266.3	chr11:89316403-89323860	WTCCC+ untagged	deletion	FALSE	NA	NA	NA	0.403108897897365
CNVR5266.2	chr11:89324164-89328039	WTCCC+ untagged	duplication/deletion	FALSE	NA	NA	NA	0.850397087167934
CNVR5266.1	chr11:89328040-89330021	WTCCC+ unclusterable but real	duplication/deletion	FALSE	NA	NA	NA	0.127300314948777
CNVR5275.2	chr11:93278201-93280841	WTCCC+ unclusterable but real	duplication	FALSE	NA	NA	NA	0.168913722524011
P1_M_061510_11_420	chr11:93550451-93550891	G1K untagged	deletion	FALSE	NA	PANX1	NA	0.45651534712191
CNVR5281.1	chr11:97022917-97026465	WTCCC+ untagged	deletion	FALSE	NA	NA	NA	0.434904885659801
CNVR5284.1	chr11:98690591-98692173	WTCCC+ untagged	deletion	TRUE	0.094785575048733	CNTN5	NA	0.129043625509099
CNVR5288.1	chr11:101808746-101812691	WTCCC+ untagged	deletion	FALSE	NA	TMEM123	NA	0.868327396394442
P1_M_061510_11_431	chr11:106124685-106127479	G1K untagged	deletion	FALSE	NA	GUCY1A2	NA	0.971721807023202
CNVR5304.1	chr11:107158231-107177500	WTCCC+ untagged	duplication	FALSE	NA	SLC35F2	SLC35F2	0.893947775978195
P1_M_061510_11_648	chr11:108595639-108595756	G1K untagged	deletion	FALSE	NA	NA	NA	0.693617907118206
CNVR5312.1	chr11:111668808-111673837	WTCCC+ unclusterable but real	deletion	FALSE	NA	NA	NA	0.509506659049016
P1_M_061510_11_650	chr11:113311019-113311392	G1K untagged	deletion	TRUE	0.108536585365854	HTR3B	NA	0.227118746066185
CNVR5318.2	chr11:114016445-114018069	WTCCC+ untagged	deletion	FALSE	NA	NA	NA	0.11555019945452
CNVR5323.1	chr11:116241050-116242308	WTCCC+ untagged	deletion	FALSE	NA	SIK3	NA	0.177973154945127
P1_M_061510_11_266	chr11:119892850-119893576	G1K untagged	deletion	FALSE	NA	GRIK4	NA	0.322877516034925
CNVR5331.1	chr11:120561119-120562315	WTCCC+	deletion	FALSE	NA	TECTA	NA	0.279265646047563
CNVR5333.1	chr11:120962303-120962812	WTCCC+ untagged	deletion	FALSE	NA	SORL1	NA	0.732260116550003
CNVR5340.1	chr11:124580187-124584642	WTCCC+ untagged	deletion	FALSE	NA	PKNOX2	NA	0.571249670446878
P1_M_061510_11_277	chr11:127190801-127191286	G1K untagged	deletion	TRUE	0.0441033138401559	NA	NA	0.463042741644499
CNVR5348.1	chr11:127590945-127591895	WTCCC+ untagged	deletion	FALSE	NA	NA	NA	0.563167928721179
CNVR5354.1	chr11:129730927-129735693	WTCCC+ untagged	deletion	FALSE	NA	NA	NA	0.817781968839812
CNVR5360.1	chr11:131429444-131435546	WTCCC+ untagged	duplication	TRUE	0.133771929824561	NTM	NA	0.00983778168620175
CNVR5361.1	chr11:131444102-131446546	WTCCC+ unclusterable but real	deletion	FALSE	NA	NTM	NA	0.497329598133346
CNVR5362.1	chr11:131539718-131542181	WTCCC+ untagged	deletion	FALSE	NA	NTM	NA	0.169469293956809
CNVR5363.1	chr11:131722098-131722592	WTCCC+ unclusterable but real	deletion	FALSE	NA	NA	NA	0.331752161667909
P1_M_061510_11_660	chr11:131873838-131873892	G1K untagged	deletion	FALSE	NA	OPCML	NA	0.765800652369025
CNVR5364.1	chr11:133466768-133469951	WTCCC+	deletion	FALSE	NA	JAM3	NA	0.046756678695338
CNVR5372.3	chr11:134080388-134110294	WTCCC+ untagged	duplication	TRUE	0.134502923976608	NA	NA	0.118882745202513
P2_M_061510_11_17	chr11:134110295-134111051	G1K untagged	deletion	FALSE	NA	NA	NA	0.0214865752739597
CNVR5372.2	chr11:134110323-134111078	WTCCC+ unclusterable but real	deletion	TRUE	0.353950518754988	NA	NA	0.0193807480913988
CNVR5373.1	chr11:134214576-134215482	WTCCC+ untagged	duplication/deletion	FALSE	NA	NA	NA	0.892363337998215
CNVR5375.1	chr11:134238116-134239296	WTCCC+ untagged	duplication	TRUE	0.187423836217402	NA	NA	0.436184742519186
CNVR5375.2	chr11:134238161-134238836	WTCCC+ untagged	duplication	TRUE	0.187057387057387	NA	NA	0.558802987170051
CNVR5377.2	chr11:134300140-134305576	WTCCC+ unclusterable but real	duplication/deletion	FALSE	NA	NA	NA	0.400519998932667
CNVR5377.1	chr11:134308750-134311260	WTCCC+ untagged	duplication	TRUE	0.413214023044864	NA	NA	0.698589923164685
CNVR5378.1	chr11:134414510-134418045	WTCCC+ unclusterable but real	duplication/deletion	FALSE	NA	NA	NA	0.202092942561589
CNVR5380.2	chr12:17370-25799	WTCCC+ unclusterable but real	duplication	FALSE	NA	AC026369.1	AC026369.1	0.142048644598483
CNVR5380.1	chr12:25800-60363	WTCCC+ unclusterable but real	duplication	FALSE	NA	IQSEC3	IQSEC3	0.757423290772371
CNVR5382.1	chr12:247848-255068	WTCCC+ unclusterable but real	deletion	FALSE	NA	NA	NA	0.00121714180835113
CNVR5383.1	chr12:398912-401778	WTCCC+ unclusterable but real	deletion	TRUE	0.393440391943386	CCDC77	NA	0.589288948385261
CNVR5395.1	chr12:2115759-2128242	WTCCC+ untagged	duplication	TRUE	0.0459307992202729	CACNA1C	NA	0.158593558912996
CNVR5396.1	chr12:2386687-2387172	WTCCC+ unclusterable but real	deletion	FALSE	NA	CACNA1C	NA	0.104831941681748
CNVR5397.1	chr12:2518640-2519375	WTCCC+ unclusterable but real	deletion	FALSE	NA	CACNA1C	NA	0.0124308523738563
CNVR5405.1	chr12:3914181-3914947	WTCCC+ untagged	deletion	FALSE	NA	NA	NA	0.329840306150498
P1_M_061510_12_540	chr12:4711482-4711558	G1K untagged	deletion	TRUE	0.217815665925377	RP11-234B24.6;GALNT8	NA	0.347498531529675
P1_M_061510_12_541	chr12:4711511-4711584	G1K untagged	deletion	TRUE	0.217606330365974	RP11-234B24.6;GALNT8	NA	0.347131719636705
CNVR5407.1	chr12:4952405-4953471	WTCCC+ unclusterable but real	deletion	FALSE	NA	NA	NA	0.0405776156233072
CNVR5409.1	chr12:5639894-5658536	WTCCC+ unclusterable but real	duplication	FALSE	NA	ANO2	NA	0.598304480733217
CNVR5410.1	chr12:5907687-5912252	WTCCC+	duplication/deletion	FALSE	NA	ANO2	NA	0.415550660353966
CNVR5410.2	chr12:5907964-5909877	WTCCC+	deletion	FALSE	NA	ANO2	NA	0.485472086560912
CNVR5410.3	chr12:5910932-5912118	WTCCC+ unclusterable but real	deletion	FALSE	NA	ANO2	NA	0.337801867211941
P1_M_061510_12_61	chr12:6111697-6118338	G1K untagged	deletion	TRUE	0.0392300194931774	NA	NA	0.133814051285036
CNVR5413.1	chr12:6125687-6130823	WTCCC+ untagged	deletion	TRUE	0.0442251461988304	NA	NA	0.90708356680503
P1_M_061510_12_320	chr12:6777644-6777900	G1K untagged	deletion	TRUE	0.267138599105812	CD4	NA	0.691844730140051
P1_M_061510_12_543	chr12:7750211-7750355	G1K untagged	deletion	FALSE	NA	NA	NA	0.860312964586078
CNVR5421.1	chr12:7886545-8014573	WTCCC+ untagged	duplication	TRUE	0.479044834307992	SLC2A14;NANOGP1;SLC2A3	SLC2A14;NANOGP1;SLC2A3	0.157978107859097
CNVR5422.3	chr12:8205041-8224491	WTCCC+ unclusterable but real	duplication	FALSE	NA	ZNF705A	ZNF705A	0.928220146599936
CNVR5422.7	chr12:8224492-8252678	WTCCC+ unclusterable but real	duplication	FALSE	NA	NA	NA	0.663344890071039
CNVR5422.1	chr12:8262272-8270464	WTCCC+ unclusterable but real	duplication/deletion	FALSE	NA	FAM90A1	FAM90A1	0.538736743481141
CNVR5422.6	chr12:8270465-8283056	WTCCC+ unclusterable but real	duplication/deletion	FALSE	NA	FAM90A1	NA	0.305923091931814
P1_M_061510_12_544	chr12:8430752-8437729	G1K untagged	deletion	FALSE	NA	NA	NA	0.702442920455596
CNVR5423.1	chr12:8589261-8589921	WTCCC+ untagged	deletion	FALSE	NA	NA	NA	0.717680810925736
P1_M_061510_12_6	chr12:9524466-9525025	G1K int1d	deletion	TRUE	0.466217870257038	NA	NA	0.421898046724066
P1_M_061510_12_16	chr12:9581966-9582525	G1K int1d	deletion	TRUE	0.464778325123153	NA	NA	0.284734038249234
P1_M_061510_12_488	chr12:9606511-9607530	G1K int1d	deletion	TRUE	0.468841642228739	NA	NA	0.293381947650254
P1_M_061510_12_490	chr12:9614711-9615230	G1K int1d	deletion	TRUE	0.464409722222222	NA	NA	0.149751848107261
P1_M_061510_12_20	chr12:9619466-9620025	G1K int1d	deletion	TRUE	0.432073170731707	NA	NA	0.51921328841947
P1_M_061510_12_492	chr12:9622911-9623630	G1K int1d	deletion	TRUE	0.41711851278079	NA	NA	0.284205714600265
P1_M_061510_12_643	chr12:9648246-9649509	G1K int1d	deletion	FALSE	NA	KLRB1	NA	0.0168165361437621
CNVR5435.2	chr12:11395846-11409210	WTCCC+ untagged	deletion	FALSE	NA	PRB1	PRB1	0.946070268074105
G1KSVR.12_1	chr12:11409211-11422740	G1K untagged	deletion	FALSE	NA	NA	NA	0.768224170773137
CNVR5435.3	chr12:11427564-11460160	WTCCC+ untagged	deletion	FALSE	NA	PRB2	PRB2	0.986031815574382
CNVR5437.1	chr12:12022255-12038473	WTCCC+ unclusterable but real	duplication	FALSE	NA	NA	NA	0.799271467800733
P1_M_061510_12_75	chr12:12144094-12145913	G1K untagged	deletion	TRUE	0.0627589568608335	NA	NA	0.0226749737106166
P1_M_061510_12_89	chr12:15909934-15912928	G1K untagged	deletion	TRUE	0.0835769980506823	NA	NA	0.299148113148709
P1_M_061510_12_92	chr12:17507664-17508899	G1K untagged	deletion	FALSE	NA	NA	NA	0.374548157095708
CNVR5449.1	chr12:20134604-20135409	WTCCC+ unclusterable but real	duplication	FALSE	NA	NA	NA	0.17627957703281
P1_M_061510_12_555	chr12:20228199-20228257	G1K untagged	deletion	TRUE	0.0555691255495848	NA	NA	0.0615082423713845
CNVR5451.1	chr12:21706766-21708255	WTCCC+ unclusterable but real	deletion	TRUE	0.25614854894245	NA	NA	0.0490983364019711
CNVR5458.1	chr12:23830798-23831315	WTCCC+ untagged	deletion	TRUE	0.143396686159844	SOX5	NA	0.115379295786022
CNVR5463.1	chr12:25847155-25850416	WTCCC+ untagged	deletion	TRUE	0.318022965551672	NA	NA	0.609011680728979
CNVR5465.1	chr12:27539392-27546448	WTCCC+ untagged	deletion	FALSE	NA	C12orf70	C12orf70	0.779581782073521
P1_M_061510_12_108	chr12:27602667-27602800	G1K untagged	deletion	TRUE	0.235	PPFIBP1	NA	0.329889504650582
CNVR5472.1	chr12:29847697-29851501	WTCCC+ untagged	deletion	FALSE	NA	NA	NA	0.254306608904602
CNVR5473.1	chr12:29906014-29913608	WTCCC+ unclusterable but real	deletion	FALSE	NA	NA	NA	0.565120663615475
CNVR5483.1	chr12:31116288-31245092	WTCCC+ untagged	duplication	TRUE	0.46826171875	DDX11	DDX11	0.340737493784447
P1_M_061510_12_347	chr12:31843426-31845753	G1K untagged	deletion	TRUE	0.145102339181287	NA	NA	0.373062620009628
CNVR5488.1	chr12:31942677-31949429	WTCCC+ untagged	deletion	TRUE	0.497428361498898	NA	NA	0.156791330002305
CNVR5489.1	chr12:32222151-32226899	WTCCC+ untagged	deletion	FALSE	NA	BICD1	NA	0.254513976344701
CNVR5504.2	chr12:37764229-37769756	WTCCC+ untagged	deletion	FALSE	NA	NA	NA	0.818803745181147
CNVR5508.3	chr12:39154141-39171194	WTCCC+ untagged	duplication	TRUE	0.166910331384016	MUC19	MUC19	0.958921203055926
CNVR5512.1	chr12:40984186-40986093	WTCCC+ untagged	deletion	TRUE	0.079312865497076	NA	NA	0.117269147504779
CNVR5513.1	chr12:41306568-41313808	WTCCC+ untagged	deletion	TRUE	0.100024366471735	NA	NA	0.767304497534055
CNVR5514.1	chr12:41331576-41332141	WTCCC+ untagged	deletion	FALSE	NA	NA	NA	0.640903040710221
P1_M_061510_12_148	chr12:47196861-47197511	G1K untagged	deletion	FALSE	NA	NA	NA	0.829240969167885
CNVR5529.1	chr12:49502991-49504604	WTCCC+ untagged	deletion	FALSE	NA	NA	NA	0.641607681925831
P1_M_061510_12_378	chr12:51372603-51373968	G1K untagged	deletion	TRUE	0.0637183235867446	KRT77	KRT77	0.351595856975251
CNVR5543.1	chr12:52754366-52806269	WTCCC+ unclusterable but real	duplication	FALSE	NA	NA	NA	0.423804950134284
CNVR5545.1	chr12:54066882-54070577	WTCCC+ untagged	duplication	TRUE	0.0747196489517309	NA	NA	0.820940163073288
P1_M_061510_12_580	chr12:56744489-56776488	G1K int1d	deletion	FALSE	NA	NA	NA	0.530451154068165
P1_M_061510_12_158	chr12:56795894-56800009	G1K int1d	deletion	FALSE	NA	NA	NA	0.447898921188325
CNVR5574.1	chr12:65281072-65281568	WTCCC+ unclusterable but real	duplication	FALSE	NA	GRIP1	NA	0.668756822041324
CNVR5577.1	chr12:66213585-66214405	WTCCC+ untagged	deletion	FALSE	NA	NA	NA	0.988491800059503
CNVR5581.1	chr12:68966151-68968162	WTCCC+ untagged	deletion	TRUE	0.0714111625639776	CNOT2	NA	0.294486167599439
P1_M_061510_12_180	chr12:69158533-69164484	G1K untagged	deletion	TRUE	0.184088693957115	NA	NA	0.789925902152744
CNVR5594.1	chr12:72930893-72934060	WTCCC+ untagged	deletion	TRUE	0.0231481481481481	NA	NA	0.519087486147279
CNVR5598.1	chr12:76622959-76624876	WTCCC+ untagged	deletion	FALSE	NA	NA	NA	0.751891341997447
CNVR5600.1	chr12:78677389-78681158	WTCCC+ untagged	duplication/deletion	FALSE	NA	NA	NA	0.300266470111473
CNVR5600.2	chr12:78681159-78686243	WTCCC+ untagged	deletion	FALSE	NA	NA	NA	0.197067652519598
CNVR5609.1	chr12:83560320-83564927	WTCCC+ untagged	deletion	FALSE	NA	NA	NA	0.985560306621788
CNVR5613.1	chr12:85219831-85227166	WTCCC+ untagged	deletion	FALSE	NA	NA	NA	0.95468973411952
CNVR5621.1	chr12:90246220-90248009	WTCCC+ untagged	deletion	FALSE	NA	NA	NA	0.134946128230855
CNVR5623.1	chr12:92028441-92029515	WTCCC+ untagged	deletion	TRUE	0.0939327485380117	NA	NA	0.816267447039376
CNVR5625.1	chr12:92368981-92370438	WTCCC+ untagged	duplication	FALSE	NA	NA	NA	0.499518223643137
CNVR5629.1	chr12:93809752-93811112	WTCCC+ untagged	deletion	FALSE	NA	NA	NA	0.692064841782013
CNVR5636.1	chr12:97194051-97197110	WTCCC+ untagged	deletion	TRUE	0.207115009746589	NA	NA	0.826675655900959
CNVR5637.1	chr12:97477836-97479598	WTCCC+ untagged	duplication	FALSE	NA	NA	NA	0.863457076082106
CNVR5637.2	chr12:97479599-97483491	WTCCC+ untagged	duplication	TRUE	0.0690789473684211	NA	NA	0.842949560218856
P2_M_061510_12_250	chr12:98812475-98815918	G1K untagged	deletion	TRUE	0.0439814814814815	ANKS1B	NA	0.307664010928118
P1_M_061510_12_246	chr12:101753500-101753680	G1K untagged	deletion	FALSE	NA	NA	NA	0.701966152831955
CNVR5647.2	chr12:102807861-102811875	WTCCC+ unclusterable but real	deletion	FALSE	NA	NA	NA	0.0543028537934644
CNVR5649.1	chr12:103254768-103255382	WTCCC+ untagged	deletion	FALSE	NA	TXNRD1	NA	0.905193902672271
P1_M_061510_12_426	chr12:103255383-103256577	G1K untagged	deletion	FALSE	NA	TXNRD1	NA	0.683966548943212
CNVR5650.1	chr12:103371251-103371970	WTCCC+ untagged	deletion	TRUE	0.0471491228070175	NA	NA	0.575111542283368
CNVR5654.1	chr12:104205120-104205729	WTCCC+ untagged	deletion	FALSE	NA	NA	NA	0.231343258382804
CNVR5657.1	chr12:104905128-104905698	WTCCC+ unclusterable but real	deletion	FALSE	NA	NA	NA	0.825946995451965
P1_M_061510_12_613	chr12:105531094-105531170	G1K untagged	deletion	FALSE	NA	RP11-144F15.1;RFX4	NA	0.509187786317906
CNVR5666.1	chr12:108583621-108584686	WTCCC+ unclusterable but real	deletion	FALSE	NA	NA	NA	0.390644082037389
P2_M_061510_12_439	chr12:110247786-110248690	G1K int1d	deletion	FALSE	NA	CUX2	NA	0.943276456801025
P1_M_061510_12_257	chr12:111503768-111504830	G1K int1d	deletion	TRUE	0.106385571533025	NA	NA	0.582837315053651
CNVR5686.1	chr12:112985870-112986801	WTCCC+ unclusterable but real	duplication/deletion	FALSE	NA	NA	NA	0.619174930973649
CNVR5687.1	chr12:113116482-113122376	WTCCC+ untagged	deletion	FALSE	NA	NA	NA	0.371793088400101
CNVR5691.1	chr12:114127855-114128331	WTCCC+ unclusterable but real	duplication	FALSE	NA	NA	NA	0.480166666826492
CNVR5695.1	chr12:115571626-115572553	WTCCC+ untagged	deletion	TRUE	0.133284600389864	NA	NA	0.995292859745263
P1_M_061510_12_623	chr12:116387941-116387997	G1K untagged	deletion	TRUE	0.217576791808874	NA	NA	0.972621476910866
CNVR5707.1	chr12:121705841-121708023	WTCCC+ untagged	deletion	FALSE	NA	NA	NA	0.7531766845167
CNVR5708.2	chr12:121751048-121753991	WTCCC+ untagged	duplication	FALSE	NA	HCAR2	HCAR2	0.709859987884205
P1_M_061510_12_629	chr12:123061939-123062043	G1K untagged	deletion	FALSE	NA	ZNF664	NA	0.993314201915157
CNVR5712.1	chr12:123062059-123065943	WTCCC+ untagged	deletion	TRUE	0.0925925925925926	ZNF664	ZNF664	0.869597295128989
CNVR5717.1	chr12:124254659-124256204	WTCCC+	duplication	TRUE	0.329302443991853	NA	NA	0.300405445617214
P1_M_061510_12_445	chr12:125560329-125563771	G1K untagged	deletion	FALSE	NA	NA	NA	0.335132229424534
CNVR5723.1	chr12:126053714-126061124	WTCCC+ unclusterable but real	deletion	FALSE	NA	NA	NA	0.0589281905334169
CNVR5730.1	chr12:127758677-127759417	WTCCC+ unclusterable but real	deletion	FALSE	NA	NA	NA	0.782181168977221
CNVR5731.1	chr12:127795825-127798963	WTCCC+ untagged	deletion	FALSE	NA	NA	NA	0.61108560825241
CNVR5734.1	chr12:128138276-128140116	WTCCC+ unclusterable but real	duplication/deletion	FALSE	NA	TMEM132D	NA	0.170103470333741
CNVR5736.1	chr12:128438172-128439706	WTCCC+ unclusterable but real	duplication/deletion	FALSE	NA	TMEM132D	NA	0.141095580642712
CNVR5739.1	chr12:128861249-128864395	WTCCC+ untagged	deletion	FALSE	NA	TMEM132D	NA	0.22701152477889
CNVR5740.1	chr12:128905073-128909727	WTCCC+ unclusterable but real	deletion	FALSE	NA	TMEM132D	NA	0.684805769556175
CNVR5743.1	chr12:129442569-129444034	WTCCC+ unclusterable but real	duplication/deletion	FALSE	NA	NA	NA	0.710089085711418
CNVR5745.1	chr12:129590029-129590539	WTCCC+ untagged	deletion	TRUE	0.0900551102204409	NA	NA	0.527279538541859
P1_M_061510_12_461	chr12:129659880-129660177	G1K untagged	deletion	TRUE	0.070070679990251	NA	NA	0.61216521546345
CNVR5747.1	chr12:129697397-129699905	WTCCC+ untagged	deletion	TRUE	0.181895711500975	NA	NA	0.299199306666402
[truncated: 1,415 more rows]
