# Supplementary material for: A Genome-Wide Assessment of the Role of Untagged Copy Number Variants in Type 1 Diabetes
Source: PLoS Genet. 2014 May 29;10(5):e1004367. doi: 10.1371/journal.pgen.1004367 (PMC4038470; doi:10.1371/journal.pgen.1004367)
Supplement: Table S4 — BED file for T1D CNV array design. (TXT) [file pgen.1004367.s015.txt]

track name="Designed CNVs wo Breakpoints" description="Designed CNVs without breakpoints:WTCCCPLUS_UNCL_REAL (blue), WTCCCPLUS_UNT (green), 1000Genomes_inT1D (purple), 1000Genomes_UNT (magenta), VNTR_IN_WTCCCPLUS (cyan), PRDM9 (cyan), NCF1 (cyan)" itemRgb="On" visibility=4
chr1	499	81454	CNVR1.1	1	.	499	499	0,0,255
chr1	499	167231	CNVR1.2	1	.	499	499	0,0,255
chr1	77296	79026	CNVR1.6	1	.	77296	77296	0,0,255
chr1	307633	461200	CNVR2.4	1	.	307633	307633	0,0,255
chr1	340394	393975	CNVR2.2	1	.	340394	340394	0,0,255
chr1	393975	461200	CNVR2.3	1	.	393975	393975	0,0,255
chr1	434201	439099	CNVR2.9	1	.	434201	434201	0,0,255
chr1	451278	461200	CNVR2.10	1	.	451278	451278	0,0,255
chr1	511276	564958	CNVR3.3	1	.	511276	511276	0,0,255
chr1	511276	700708	CNVR3.8	1	.	511276	511276	0,0,255
chr1	511276	512394	CNVR3.9	1	.	511276	511276	0,0,255
chr1	536486	537742	CNVR3.6	1	.	536486	536486	0,0,255
chr1	554403	560267	CNVR3.1	1	.	554403	554403	0,0,255
chr1	560247	578016	CNVR3.11	1	.	560247	560247	0,0,255
chr1	560247	563785	CNVR3.5	1	.	560247	560247	0,0,255
chr1	714177	717108	CNVR4.1	1	.	714177	714177	0,255,0
chr1	744056	752485	CNVR5.1	1	.	744056	744056	0,255,0
chr1	1024271	1025066	CNVR9.1	1	.	1024271	1024271	0,255,0
chr1	1557744	1673566	CNVR17.1	1	.	1557744	1557744	0,255,0
chr1	1900237	1901777	CNVR18.1	1	.	1900237	1900237	0,0,255
chr1	2042821	2045835	CNVR20.1	1	.	2042821	2042821	0,0,255
chr1	2044817	2045670	CNVR20.2	1	.	2044817	2044817	0,255,0
chr1	2555784	2556619	CNVR23.4	1	.	2555784	2555784	51,255,255
chr1	2563111	2624042	CNVR23.3	1	.	2563111	2563111	0,0,255
chr1	2573507	2578207	CNVR23.5	1	.	2573507	2573507	0,0,255
chr1	2577782	2604497	CNVR23.2	1	.	2577782	2577782	0,0,255
chr1	2604552	2624042	CNVR23.1	1	.	2604552	2604552	0,0,255
chr1	2674115	2684820	CNVR24.1	1	.	2674115	2674115	0,0,255
chr1	2674115	2674660	CNVR24.2	1	.	2674115	2674115	0,0,255
chr1	4023703	4027828	CNVR34.1	1	.	4023703	4023703	0,0,255
chr1	4036853	4038828	CNVR35.2	1	.	4036853	4036853	0,0,255
chr1	4037678	4038778	CNVR35.1	1	.	4037678	4037678	0,0,255
chr1	4291441	4293588	CNVR37.3	1	.	4291441	4291441	0,0,255
chr1	6360781	6368422	CNVR44.1	1	.	6360781	6360781	0,255,0
chr1	6399215	6444103	CNVR46.1	1	.	6399215	6399215	0,0,255
chr1	6783932	6784505	CNVR49.1	1	.	6783932	6783932	0,255,0
chr1	7847539	7848144	CNVR54.1	1	.	7847539	7847539	51,255,255
chr1	8126671	8133714	CNVR56.1	1	.	8126671	8126671	0,255,0
chr1	8139415	8163405	CNVR57.1	1	.	8139415	8139415	0,0,255
chr1	8594205	8608321	CNVR59.2	1	.	8594205	8594205	0,0,255
chr1	8594327	8596863	CNVR59.3	1	.	8594327	8594327	0,0,255
chr1	8595644	8605484	CNVR59.4	1	.	8595644	8595644	0,0,255
chr1	8596554	8599175	CNVR59.1	1	.	8596554	8596554	0,0,255
chr1	8637775	8642826	CNVR60.1	1	.	8637775	8637775	0,0,255
chr1	11912455	11916071	CNVR70.1	1	.	11912455	11912455	0,255,0
chr1	12763195	12975525	CNVR72.3	1	.	12763195	12763195	0,0,255
chr1	12764502	12820033	CNVR72.10	1	.	12764502	12764502	0,255,0
chr1	12817780	12856625	CNVR72.7	1	.	12817780	12817780	0,255,0
chr1	12870944	12922338	CNVR72.2	1	.	12870944	12870944	0,255,0
chr1	12916165	12947378	CNVR72.9	1	.	12916165	12916165	0,0,255
chr1	12949873	12960269	CNVR72.14	1	.	12949873	12949873	0,255,0
chr1	12960319	12963366	CNVR72.5	1	.	12960319	12960319	0,255,0
chr1	12969919	12975525	CNVR72.1	1	.	12969919	12969919	0,0,255
chr1	12973411	12975525	CNVR72.15	1	.	12973411	12973411	0,0,255
chr1	13025610	13071008	CNVR73.1	1	.	13025610	13025610	0,255,0
chr1	13025610	13142282	CNVR73.2	1	.	13025610	13025610	0,0,255
chr1	13025610	13031842	CNVR73.4	1	.	13025610	13025610	0,255,0
chr1	13025610	13048063	CNVR73.7	1	.	13025610	13025610	0,0,255
chr1	13071335	13093673	CNVR73.6	1	.	13071335	13071335	0,255,0
chr1	13081767	13084251	CNVR73.8	1	.	13081767	13081767	0,255,0
chr1	13094575	13100700	CNVR73.5	1	.	13094575	13094575	0,255,0
chr1	13192634	13202118	CNVR74.7	1	.	13192634	13192634	0,0,255
chr1	13192634	13372033	CNVR74.8	1	.	13192634	13192634	0,0,255
chr1	13199031	13202118	CNVR74.6	1	.	13199031	13199031	0,255,0
chr1	13202118	13214152	CNVR74.5	1	.	13202118	13202118	0,0,255
chr1	13213478	13219599	CNVR74.1	1	.	13213478	13213478	0,255,0
chr1	13218798	13344895	CNVR74.4	1	.	13218798	13218798	0,255,0
chr1	13226922	13292604	CNVR74.2	1	.	13226922	13226922	0,0,255
chr1	13285021	13344831	CNVR74.10	1	.	13285021	13285021	0,0,255
chr1	13345059	13347980	CNVR74.12	1	.	13345059	13345059	0,255,0
chr1	13355325	13363137	CNVR74.3	1	.	13355325	13355325	0,255,0
chr1	13479789	13517623	CNVR76.1	1	.	13479789	13479789	0,255,0
chr1	13479789	13595707	CNVR76.2	1	.	13479789	13479789	0,0,255
chr1	13530456	13569207	CNVR76.5	1	.	13530456	13530456	0,0,255
chr1	13646671	13650046	CNVR77.1	1	.	13646671	13646671	0,255,0
chr1	15448819	15450699	CNVR86.1	1	.	15448819	15448819	0,0,255
chr1	16219529	16263470	CNVR92.1	1	.	16219529	16219529	0,255,0
chr1	16705673	16716268	CNVR93.5	1	.	16705673	16705673	0,0,255
chr1	16707318	16960786	CNVR93.3	1	.	16707318	16707318	0,0,255
chr1	16726630	16736181	CNVR93.9	1	.	16726630	16726630	0,0,255
chr1	16763448	16766341	CNVR93.11	1	.	16763448	16763448	0,0,255
chr1	16820381	16882115	CNVR93.7	1	.	16820381	16820381	0,0,255
chr1	16837161	16856106	CNVR93.14	1	.	16837161	16837161	0,0,255
chr1	16844923	16998216	CNVR93.15	1	.	16844923	16844923	0,0,255
chr1	16879989	16926883	CNVR93.4	1	.	16879989	16879989	0,0,255
chr1	16881909	16885358	CNVR93.8	1	.	16881909	16881909	0,0,255
chr1	16924078	16956586	CNVR93.16	1	.	16924078	16924078	0,0,255
chr1	17048309	17078719	CNVR94.1	1	.	17048309	17048309	0,0,255
chr1	17048309	17068367	CNVR94.2	1	.	17048309	17048309	0,0,255
chr1	17048309	17154340	CNVR94.4	1	.	17048309	17048309	0,0,255
chr1	17048309	17054197	CNVR94.7	1	.	17048309	17048309	0,0,255
chr1	17078749	17093217	CNVR94.3	1	.	17078749	17078749	0,255,0
chr1	17102200	17153475	CNVR94.5	1	.	17102200	17102200	0,0,255
chr1	21570077	21685651	CNVR107.2	1	.	21570077	21570077	0,255,0
chr1	22166472	22214926	CNVR108.2	1	.	22166472	22166472	0,255,0
chr1	22193309	22213339	CNVR108.1	1	.	22193309	22193309	0,255,0
chr1	24072733	24073868	CNVR111.2	1	.	24072733	24072733	0,0,255
chr1	24676884	24679893	CNVR113.2	1	.	24676884	24676884	0,255,0
chr1	25457812	25537782	CNVR116.1	1	.	25457812	25457812	0,255,0
chr1	25561276	25567822	CNVR117.2	1	.	25561276	25561276	0,255,0
chr1	27794010	27794965	CNVR120.1	1	.	27794010	27794010	0,0,255
chr1	29177014	29178897	CNVR123.1	1	.	29177014	29177014	0,255,0
chr1	31347232	31348424	CNVR130.1	1	.	31347232	31347232	0,255,0
chr1	32317183	32320556	CNVR133.1	1	.	32317183	32317183	0,255,0
chr1	34954800	34956844	CNVR139.1	1	.	34954800	34954800	0,255,0
chr1	37196768	37198598	CNVR141.1	1	.	37196768	37196768	0,0,255
chr1	38856971	38858162	CNVR144.1	1	.	38856971	38856971	0,255,0
chr1	39771283	39773791	CNVR148.1	1	.	39771283	39771283	0,255,0
chr1	41119009	41153575	CNVR151.1	1	.	41119009	41119009	0,255,0
chr1	42459429	42461747	CNVR157.1	1	.	42459429	42459429	0,0,255
chr1	45407164	45418038	CNVR164.1	1	.	45407164	45407164	0,255,0
chr1	50251023	50257316	CNVR173.1	1	.	50251023	50251023	0,0,255
chr1	53128283	53130141	CNVR177.1	1	.	53128283	53128283	0,255,0
chr1	59019839	59022982	CNVR195.1	1	.	59019839	59019839	0,0,255
chr1	62537995	62543330	P1_M_061510_1_177	1	.	62537995	62537995	255,0,255
chr1	64972919	64973016	P1_M_061510_1_182	1	.	64972919	64972919	255,0,255
chr1	71016694	71022161	CNVR214.1	1	.	71016694	71016694	0,255,0
chr1	72132674	72133716	CNVR215.1	1	.	72132674	72132674	0,255,0
chr1	83370836	83727807	CNVR230.1	1	.	83370836	83370836	0,255,0
chr1	86069229	86070139	CNVR237.1	1	.	86069229	86069229	0,255,0
chr1	99177456	99179919	CNVR255.1	1	.	99177456	99177456	0,255,0
chr1	99629113	99637922	CNVR256.1	1	.	99629113	99629113	0,255,0
chr1	101542543	101543601	CNVR261.1	1	.	101542543	101542543	0,255,0
chr1	103938237	104118541	CNVR266.3	1	.	103938237	103938237	0,0,255
chr1	103945788	104021976	CNVR266.1	1	.	103945788	103945788	0,0,255
chr1	103945852	103963339	CNVR266.9	1	.	103945852	103945852	0,255,0
chr1	103946376	103955226	CNVR266.6	1	.	103946376	103946376	0,255,0
chr1	104010742	104029538	CNVR266.15	1	.	104010742	104010742	0,255,0
chr1	104020857	104108080	CNVR266.5	1	.	104020857	104020857	0,255,0
chr1	104021688	104029538	CNVR266.4	1	.	104021688	104021688	0,0,255
chr1	104470632	104471440	CNVR268.2	1	.	104470632	104470632	51,255,255
chr1	104471032	104471609	CNVR268.1	1	.	104471032	104471032	51,255,255
chr1	105101788	105102722	CNVR272.1	1	.	105101788	105101788	0,0,255
chr1	105469153	105469979	CNVR274.1	1	.	105469153	105469153	0,255,0
chr1	107024890	107025477	CNVR285.2	1	.	107024890	107024890	0,0,255
chr1	107456827	107465258	CNVR286.1	1	.	107456827	107456827	0,255,0
chr1	107976915	107977853	CNVR287.1	1	.	107976915	107976915	0,0,255
chr1	108561994	108898831	CNVR294.4	1	.	108561994	108561994	0,0,255
chr1	108716192	108802432	CNVR294.2	1	.	108716192	108716192	0,255,0
chr1	108826110	108827761	CNVR294.3	1	.	108826110	108826110	0,255,0
chr1	109150446	109151653	CNVR295.1	1	.	109150446	109150446	0,255,0
chr1	109168559	109173476	CNVR296.1	1	.	109168559	109168559	0,255,0
chr1	109988369	109992645	CNVR299.3	1	.	109988369	109988369	0,255,0
chr1	109988760	110046360	CNVR299.6	1	.	109988760	109988760	0,0,255
chr1	110031701	110037025	G1KSVR.1_1	1	.	110031701	110031701	255,0,255
chr1	110053862	110060527	CNVR299.2	1	.	110053862	110053862	0,255,0
chr1	111180085	111190659	CNVR300.1	1	.	111180085	111180085	0,255,0
chr1	111730544	111736420	CNVR301.1	1	.	111730544	111730544	0,255,0
chr1	115818132	115818942	CNVR307.1	1	.	115818132	115818132	0,0,255
chr1	116931478	117006203	CNVR310.2	1	.	116931478	116931478	0,0,255
chr1	116932143	116962037	CNVR310.3	1	.	116932143	116932143	0,0,255
chr1	116955106	117006700	CNVR310.1	1	.	116955106	116955106	0,0,255
chr1	120328470	120498601	CNVR319.3	1	.	120328470	120328470	0,255,0
chr1	120330616	120433323	CNVR319.2	1	.	120330616	120330616	0,0,255
chr1	120557209	120738188	CNVR320.1	1	.	120557209	120557209	0,0,255
chr1	120639854	120640383	CNVR320.2	1	.	120639854	120639854	0,0,255
chr1	120805585	120840316	CNVR321.2	1	.	120805585	120805585	0,0,255
chr1	121051719	121186717	CNVR322.1	1	.	121051719	121051719	0,0,255
chr1	121053160	121137072	CNVR322.2	1	.	121053160	121053160	0,0,255
chr1	121174632	121186717	CNVR322.4	1	.	121174632	121174632	51,255,255
chr1	141477442	141478035	P2_M_061510_1_835	1	.	141477442	141477442	255,0,255
chr1	141477634	141478538	P2_M_061510_1_617	1	.	141477634	141477634	255,0,255
chr1	141478829	141479942	P2_M_061510_1_836	1	.	141478829	141478829	255,0,255
chr1	141480976	141483662	G1KSVR.1_2	1	.	141480976	141480976	255,0,255
chr1	141670526	141672515	CNVR324.3	1	.	141670526	141670526	0,0,255
chr1	142010124	142026197	CNVR327.2	1	.	142010124	142010124	0,0,255
chr1	142119712	142134236	CNVR329.2	1	.	142119712	142119712	0,0,255
chr1	142119877	142125861	CNVR329.1	1	.	142119877	142119877	0,0,255
chr1	142123701	142125636	CNVR329.3	1	.	142123701	142123701	0,0,255
chr1	142184369	142186746	CNVR330.3	1	.	142184369	142184369	0,0,255
chr1	142244648	142261235	CNVR330.1	1	.	142244648	142244648	0,0,255
chr1	142612557	142700497	CNVR332.1	1	.	142612557	142612557	0,255,0
chr1	142612557	142614315	CNVR332.3	1	.	142612557	142612557	0,255,0
chr1	142624524	142625150	CNVR332.4	1	.	142624524	142624524	0,0,255
chr1	142804445	142807102	CNVR332.2	1	.	142804445	142804445	0,0,255
chr1	142857165	142935791	CNVR333.1	1	.	142857165	142857165	0,0,255
chr1	142922998	142935791	CNVR333.3	1	.	142922998	142922998	0,0,255
chr1	142985885	142993538	CNVR334.1	1	.	142985885	142985885	0,255,0
chr1	143085009	143113044	CNVR334.3	1	.	143085009	143085009	0,0,255
chr1	143163138	143185987	CNVR335.3	1	.	143163138	143163138	0,255,0
chr1	143214434	143238273	CNVR335.2	1	.	143214434	143214434	0,0,255
chr1	143321618	143333547	CNVR336.1	1	.	143321618	143321618	0,0,255
chr1	143329402	143333547	CNVR336.2	1	.	143329402	143329402	0,0,255
chr1	143383800	143422051	CNVR337.1	1	.	143383800	143383800	0,0,255
chr1	143522106	143523288	CNVR338.3	1	.	143522106	143522106	0,0,255
chr1	143563118	143587745	CNVR338.6	1	.	143563118	143563118	0,0,255
chr1	143659640	143795351	CNVR339.1	1	.	143659640	143659640	0,0,255
chr1	143854096	143854729	CNVR340.1	1	.	143854096	143854096	0,255,0
chr1	143900204	144090651	CNVR341.2	1	.	143900204	143900204	0,0,255
chr1	143900933	144003232	CNVR341.1	1	.	143900933	143900933	0,0,255
chr1	144741655	144772214	CNVR342.1	1	.	144741655	144741655	0,0,255
chr1	144746391	144750437	CNVR342.2	1	.	144746391	144746391	0,0,255
chr1	144926034	144932236	CNVR344.1	1	.	144926034	144926034	0,0,255
chr1	146041182	146069318	CNVR345.1	1	.	146041182	146041182	0,0,255
chr1	146043653	146047480	CNVR345.2	1	.	146043653	146043653	0,0,255
chr1	146380690	146460960	CNVR346.3	1	.	146380690	146380690	0,0,255
chr1	146398811	146416090	G1KSVR.1_3	1	.	146398811	146398811	255,0,255
chr1	146431422	146492617	CNVR346.4	1	.	146431422	146431422	0,0,255
chr1	146442911	146462585	P1_M_061510_1_1162	1	.	146442911	146442911	255,0,255
chr1	146542717	146716792	CNVR347.1	1	.	146542717	146542717	0,0,255
chr1	146542717	146621072	CNVR347.2	1	.	146542717	146542717	0,0,255
chr1	146587974	146616927	CNVR347.3	1	.	146587974	146587974	0,255,0
chr1	146840958	146891810	CNVR348.1	1	.	146840958	146840958	0,0,255
chr1	146861170	146927363	CNVR348.2	1	.	146861170	146861170	0,0,255
chr1	146875943	146886329	CNVR348.5	1	.	146875943	146875943	0,0,255
chr1	147008484	147090322	CNVR349.3	1	.	147008484	147008484	0,0,255
chr1	147036311	147052240	P2_M_061510_1_733	1	.	147036311	147036311	255,0,255
chr1	147302148	147726239	CNVR350.1	1	.	147302148	147302148	0,255,0
chr1	147458911	147489788	G1KSVR.1_4	1	.	147458911	147458911	255,0,255
chr1	147507248	147516215	CNVR350.4	1	.	147507248	147507248	0,255,0
chr1	147593030	147700028	P2_M_061510_1_582	1	.	147593030	147593030	255,0,255
chr1	147725634	147726239	CNVR350.5	1	.	147725634	147725634	0,255,0
chr1	147776324	147810225	CNVR351.1	1	.	147776324	147776324	0,0,255
chr1	147776324	147864670	CNVR351.4	1	.	147776324	147776324	0,0,255
chr1	147889587	148068446	CNVR351.3	1	.	147889587	147889587	0,0,255
chr1	147974282	148061895	CNVR351.5	1	.	147974282	147974282	0,255,0
chr1	148867816	148868930	CNVR352.1	1	.	148867816	148867816	0,0,255
chr1	150540839	150554163	CNVR356.2	1	.	150540839	150540839	0,0,255
chr1	151401490	151402724	CNVR363.1	1	.	151401490	151401490	0,0,255
chr1	153447113	153487867	CNVR369.1	1	.	153447113	153447113	0,255,0
chr1	153493683	153529298	CNVR370.1	1	.	153493683	153493683	0,0,255
chr1	157279390	157286455	CNVR378.1	1	.	157279390	157279390	0,255,0
chr1	157883123	157884293	CNVR380.1	1	.	157883123	157883123	0,0,255
chr1	159675687	159709344	CNVR383.2	1	.	159675687	159675687	0,0,255
chr1	159678613	159811274	CNVR383.3	1	.	159678613	159678613	0,0,255
chr1	159746569	159913382	CNVR383.1	1	.	159746569	159746569	0,255,0
chr1	166555073	166556795	CNVR395.1	1	.	166555073	166555073	0,0,255
chr1	171350367	171351575	CNVR402.1	1	.	171350367	171350367	0,255,0
chr1	176715719	176747908	CNVR411.1	1	.	176715719	176715719	0,255,0
chr1	177244559	177246061	CNVR412.1	1	.	177244559	177244559	0,255,0
chr1	177734262	177736379	CNVR415.1	1	.	177734262	177734262	0,255,0
chr1	181043260	181048506	CNVR425.1	1	.	181043260	181043260	0,255,0
chr1	188643382	188648109	CNVR442.1	1	.	188643382	188643382	0,0,255
chr1	189923760	189927690	CNVR444.1	1	.	189923760	189923760	0,255,0
chr1	192716897	192721360	CNVR451.2	1	.	192716897	192716897	0,0,255
chr1	195088605	195147464	CNVR459.5	1	.	195088605	195088605	0,255,0
chr1	195146677	195185893	CNVR459.2	1	.	195146677	195146677	0,0,255
chr1	201330729	201331890	CNVR473.1	1	.	201330729	201330729	0,255,0
chr1	204239359	204366782	CNVR479.2	1	.	204239359	204239359	0,255,0
chr1	204304390	204305130	CNVR479.3	1	.	204304390	204304390	0,0,255
chr1	204622578	204650235	CNVR481.1	1	.	204622578	204622578	0,255,0
chr1	205021850	205022044	P1_M_061510_1_371	1	.	205021850	205021850	160,32,240
chr1	205359125	205359831	CNVR483.1	1	.	205359125	205359125	0,255,0
chr1	209753083	209753675	CNVR494.1	1	.	209753083	209753083	0,0,255
chr1	211381194	211386747	CNVR500.1	1	.	211381194	211381194	0,0,255
chr1	222141222	222179072	CNVR517.1	1	.	222141222	222141222	0,0,255
chr1	222265979	222271108	CNVR518.1	1	.	222265979	222265979	0,0,255
chr1	222267481	222269082	P2_M_061510_1_813	1	.	222267481	222267481	255,0,255
chr1	222270966	222307937	CNVR518.2	1	.	222270966	222270966	0,255,0
chr1	224442473	224450631	CNVR523.1	1	.	224442473	224442473	0,0,255
chr1	226321898	226327823	CNVR527.1	1	.	226321898	226321898	51,255,255
chr1	226783177	226810722	CNVR528.1	1	.	226783177	226783177	0,0,255
chr1	228568676	228589684	CNVR534.1	1	.	228568676	228568676	0,0,255
chr1	230788474	230789653	CNVR540.1	1	.	230788474	230788474	0,0,255
chr1	230956876	230965864	CNVR541.1	1	.	230956876	230956876	0,0,255
chr1	232978568	233024889	CNVR547.1	1	.	232978568	232978568	0,0,255
chr1	234985539	234987149	CNVR553.1	1	.	234985539	234985539	51,255,255
chr1	241108917	241247459	CNVR565.2	1	.	241108917	241108917	0,0,255
chr1	241186957	241219578	CNVR565.3	1	.	241186957	241186957	0,0,255
chr1	241186979	241256586	CNVR565.4	1	.	241186979	241186979	0,0,255
chr1	241204890	241252604	CNVR565.5	1	.	241204890	241204890	0,0,255
chr1	241703401	241704384	CNVR566.1	1	.	241703401	241703401	0,0,255
chr1	242583567	242586158	CNVR569.1	1	.	242583567	242583567	0,0,255
chr1	243672564	243674450	CNVR574.1	1	.	243672564	243672564	0,0,255
chr1	243703357	243714626	P1_M_061510_1_712	1	.	243703357	243703357	255,0,255
chr1	244204440	244207016	CNVR576.1	1	.	244204440	244204440	0,0,255
chr1	244301690	244302524	CNVR578.1	1	.	244301690	244301690	0,0,255
chr1	244481074	244482220	CNVR580.1	1	.	244481074	244481074	51,255,255
chr1	244617632	244619964	CNVR581.1	1	.	244617632	244617632	51,255,255
chr1	244749795	244752090	CNVR583.1	1	.	244749795	244749795	0,255,0
chr1	246612917	246614970	CNVR595.1	1	.	246612917	246612917	0,255,0
chr1	246613504	246614417	CNVR595.2	1	.	246613504	246613504	0,255,0
chr1	246670883	246701820	CNVR597.2	1	.	246670883	246670883	0,0,255
chr1	246822253	246825103	P1_M_061510_1_455	1	.	246822253	246822253	255,0,255
chr1	246874945	246875514	CNVR601.1	1	.	246874945	246874945	0,255,0
chr1	247056376	247057061	CNVR605.1	1	.	247056376	247056376	0,255,0
chr2	22153	24856	P1_M_061510_2_529	1	.	22153	22153	255,0,255
chr2	197761	205529	CNVR609.1	1	.	197761	197761	0,0,255
chr2	283607	284402	CNVR610.1	1	.	283607	283607	0,0,255
chr2	296307	299117	CNVR611.1	1	.	296307	296307	0,0,255
chr2	388384	391204	CNVR613.1	1	.	388384	388384	0,0,255
chr2	432008	433033	CNVR616.1	1	.	432008	432008	51,255,255
chr2	485037	485861	CNVR617.1	1	.	485037	485037	0,255,0
chr2	897782	899792	CNVR624.1	1	.	897782	897782	0,0,255
chr2	998223	1000537	CNVR626.1	1	.	998223	998223	0,0,255
chr2	1128817	1130050	CNVR629.1	1	.	1128817	1128817	0,0,255
chr2	1206894	1209794	CNVR631.2	1	.	1206894	1206894	0,0,255
chr2	1299319	1301346	CNVR632.1	1	.	1299319	1299319	0,0,255
chr2	1325040	1329150	CNVR633.1	1	.	1325040	1325040	51,255,255
chr2	1344051	1346376	CNVR634.1	1	.	1344051	1344051	0,255,0
chr2	1507341	1514334	CNVR637.6	1	.	1507341	1507341	0,0,255
chr2	1514349	1515134	CNVR637.3	1	.	1514349	1514349	0,0,255
chr2	1515134	1516255	CNVR637.4	1	.	1515134	1515134	0,0,255
chr2	1516255	1518687	CNVR637.1	1	.	1516255	1516255	0,255,0
chr2	1601919	1602628	CNVR641.1	1	.	1601919	1601919	0,0,255
chr2	1689235	1690212	CNVR643.1	1	.	1689235	1689235	0,255,0
chr2	2562810	2564240	CNVR649.1	1	.	2562810	2562810	0,0,255
chr2	2705147	2705842	CNVR650.1	1	.	2705147	2705147	51,255,255
chr2	3163234	3164299	CNVR654.1	1	.	3163234	3163234	0,0,255
chr2	3419422	3421257	CNVR655.1	1	.	3419422	3419422	0,0,255
chr2	3695384	3698202	CNVR656.1	1	.	3695384	3695384	0,0,255
chr2	3696967	3698202	CNVR656.2	1	.	3696967	3696967	0,0,255
chr2	3710705	3715673	CNVR657.1	1	.	3710705	3710705	0,255,0
chr2	5653565	5654755	CNVR662.1	1	.	5653565	5653565	0,255,0
chr2	8666810	8667636	CNVR672.1	1	.	8666810	8666810	0,0,255
chr2	9463600	9464235	CNVR675.1	1	.	9463600	9463600	0,0,255
chr2	10068005	10075137	CNVR678.1	1	.	10068005	10068005	0,0,255
chr2	10350956	10356634	CNVR679.1	1	.	10350956	10350956	0,0,255
chr2	11421261	11421896	CNVR684.1	1	.	11421261	11421261	0,255,0
chr2	11502937	11504172	CNVR685.1	1	.	11502937	11502937	0,0,255
chr2	11911456	11912751	CNVR687.1	1	.	11911456	11911456	0,0,255
chr2	11936443	11939000	CNVR688.1	1	.	11936443	11936443	0,255,0
chr2	13004883	13010647	CNVR691.1	1	.	13004883	13004883	0,255,0
chr2	13417182	13484801	CNVR692.1	1	.	13417182	13417182	0,0,255
chr2	13472653	13479320	CNVR692.2	1	.	13472653	13472653	0,255,0
chr2	13497032	13515653	CNVR693.1	1	.	13497032	13497032	0,0,255
chr2	14283523	14284134	CNVR695.1	1	.	14283523	14283523	0,0,255
chr2	17982337	17982891	CNVR702.2	1	.	17982337	17982337	0,255,0
chr2	18299842	18302534	CNVR704.1	1	.	18299842	18299842	0,255,0
chr2	24453732	24464909	CNVR719.1	1	.	24453732	24453732	0,255,0
chr2	25148155	25152249	CNVR722.1	1	.	25148155	25148155	0,255,0
chr2	31390762	31391550	CNVR736.1	1	.	31390762	31390762	0,255,0
chr2	35975429	35987527	CNVR751.1	1	.	35975429	35975429	0,0,255
chr2	36186093	36193059	CNVR752.1	1	.	36186093	36186093	0,255,0
chr2	38809381	38826334	CNVR759.1	1	.	38809381	38809381	0,255,0
chr2	43376883	43388044	CNVR773.1	1	.	43376883	43376883	0,0,255
chr2	45611617	45613496	CNVR780.1	1	.	45611617	45611617	0,255,0
chr2	51626042	51635323	CNVR792.1	1	.	51626042	51626042	0,0,255
chr2	53411428	53413564	CNVR796.1	1	.	53411428	53411428	0,255,0
chr2	53535134	53541268	CNVR797.3	1	.	53535134	53535134	0,0,255
chr2	64149705	64156923	CNVR816.1	1	.	64149705	64149705	0,255,0
chr2	65885945	65889897	CNVR818.1	1	.	65885945	65885945	0,255,0
chr2	66831938	66837037	P1_M_061510_2_193	1	.	66831938	66831938	255,0,255
chr2	73863215	73892893	CNVR834.1	1	.	73863215	73863215	0,0,255
chr2	79185041	79193270	CNVR849.1	1	.	79185041	79185041	0,255,0
chr2	83089320	83717524	CNVR854.1	1	.	83089320	83089320	0,0,255
chr2	87413126	87476319	CNVR861.1	1	.	87413126	87413126	0,0,255
chr2	87414008	87420869	CNVR861.5	1	.	87414008	87414008	0,0,255
chr2	87510594	87820922	CNVR861.3	1	.	87510594	87510594	0,255,0
chr2	87905540	88042797	CNVR862.1	1	.	87905540	87905540	0,0,255
chr2	88913400	89046899	P1_M_061510_2_613	1	.	88913400	88913400	255,0,255
chr2	88940252	88941206	CNVR866.16	1	.	88940252	88940252	0,0,255
chr2	88940252	88942451	CNVR866.2	1	.	88940252	88940252	0,255,0
chr2	88942226	88947072	CNVR866.13	1	.	88942226	88942226	0,255,0
chr2	88948216	89411510	CNVR866.7	1	.	88948216	88948216	0,255,0
chr2	88966787	88978418	CNVR866.18	1	.	88966787	88966787	0,255,0
chr2	88989402	89130760	CNVR866.6	1	.	88989402	88989402	0,0,255
chr2	89056791	89078186	CNVR866.12	1	.	89056791	89056791	0,255,0
chr2	89057825	89068575	CNVR866.19	1	.	89057825	89057825	0,0,255
chr2	89059539	89121123	CNVR866.9	1	.	89059539	89059539	0,0,255
chr2	89066077	89068951	CNVR866.20	1	.	89066077	89066077	0,255,0
chr2	89066077	89072576	CNVR866.21	1	.	89066077	89066077	0,255,0
chr2	89077850	89085453	CNVR866.14	1	.	89077850	89077850	0,0,255
chr2	89085547	89325517	CNVR866.11	1	.	89085547	89085547	0,0,255
chr2	89240370	89256750	CNVR866.22	1	.	89240370	89240370	0,0,255
chr2	89302228	89325377	CNVR866.15	1	.	89302228	89302228	0,0,255
chr2	89325517	89348836	CNVR866.23	1	.	89325517	89325517	0,0,255
chr2	89561597	89912708	CNVR867.10	1	.	89561597	89561597	0,255,0
chr2	89561597	89613914	CNVR867.4	1	.	89561597	89561597	0,255,0
chr2	89590371	89613709	CNVR867.11	1	.	89590371	89590371	0,255,0
chr2	89613534	89735554	CNVR867.1	1	.	89613534	89613534	0,0,255
chr2	89613534	89636867	CNVR867.7	1	.	89613534	89613534	0,255,0
chr2	89681856	89740110	CNVR867.6	1	.	89681856	89681856	0,255,0
chr2	89681937	89837150	CNVR867.5	1	.	89681937	89681937	0,255,0
chr2	89682526	89698282	CNVR867.12	1	.	89682526	89682526	0,0,255
chr2	89715706	89740184	CNVR867.13	1	.	89715706	89715706	0,255,0
chr2	89757546	89842645	CNVR867.9	1	.	89757546	89757546	0,0,255
chr2	89758496	89791665	CNVR867.14	1	.	89758496	89758496	0,0,255
chr2	89864455	89888485	CNVR867.8	1	.	89864455	89864455	0,255,0
chr2	89866691	89958801	CNVR867.16	1	.	89866691	89866691	0,0,255
chr2	89878911	89884930	P1_M_061510_2_852	1	.	89878911	89878911	255,0,255
chr2	89886611	89897540	P2_M_061510_2_533	1	.	89886611	89886611	255,0,255
chr2	89897546	89911630	P2_M_061510_2_534	1	.	89897546	89897546	255,0,255
chr2	90958955	90980280	CNVR868.1	1	.	90958955	90958955	0,0,255
chr2	91065499	91120608	CNVR870.5	1	.	91065499	91065499	0,0,255
chr2	91281578	91289542	CNVR870.2	1	.	91281578	91281578	0,0,255
chr2	91289947	91324831	CNVR870.3	1	.	91289947	91289947	0,0,255
chr2	91324646	91336829	CNVR870.1	1	.	91324646	91324646	0,0,255
chr2	91624286	91627040	P2_M_061510_2_813	1	.	91624286	91624286	255,0,255
chr2	91631400	91636334	CNVR874.1	1	.	91631400	91631400	0,0,255
chr2	95920350	95943460	CNVR880.1	1	.	95920350	95920350	0,0,255
chr2	96031154	96038890	CNVR882.1	1	.	96031154	96031154	0,255,0
chr2	97125873	97132949	CNVR885.1	1	.	97125873	97125873	0,255,0
chr2	97125873	97129964	CNVR885.2	1	.	97125873	97125873	0,255,0
chr2	104912176	104916334	CNVR898.1	1	.	104912176	104912176	0,255,0
chr2	105028475	105031989	CNVR899.1	1	.	105028475	105028475	0,255,0
chr2	105714269	105719711	CNVR900.1	1	.	105714269	105714269	0,255,0
chr2	107809701	107812530	P2_M_061510_2_455	1	.	107809701	107809701	255,0,255
chr2	109056337	109061612	P2_M_061510_2_457	1	.	109056337	109056337	255,0,255
chr2	109129638	109130131	CNVR917.1	1	.	109129638	109129638	0,0,255
chr2	109800216	109804879	CNVR920.1	1	.	109800216	109800216	0,255,0
chr2	110040419	110090723	CNVR921.1	1	.	110040419	110040419	0,255,0
chr2	110106467	110112405	CNVR922.1	1	.	110106467	110106467	0,0,255
chr2	110345505	110348188	CNVR923.3	1	.	110345505	110345505	0,255,0
chr2	110561454	110573471	CNVR924.1	1	.	110561454	110561454	0,0,255
chr2	110588011	110634474	CNVR925.1	1	.	110588011	110588011	0,255,0
chr2	111724832	112091455	CNVR927.1	1	.	111724832	111724832	0,255,0
chr2	111812214	111817008	CNVR927.2	1	.	111812214	111812214	0,255,0
chr2	112191129	112298835	CNVR928.1	1	.	112191129	112191129	0,0,255
chr2	112587674	112589694	CNVR930.1	1	.	112587674	112587674	51,255,255
chr2	112761633	112766181	CNVR932.1	1	.	112761633	112761633	0,255,0
chr2	114039297	114078338	CNVR934.1	1	.	114039297	114039297	0,0,255
chr2	115167069	115171065	CNVR939.1	1	.	115167069	115167069	0,0,255
chr2	116217719	116219847	CNVR942.1	1	.	116217719	116217719	0,255,0
chr2	120853769	120857514	CNVR949.1	1	.	120853769	120853769	0,255,0
chr2	130410408	130419498	CNVR982.1	1	.	130410408	130410408	0,0,255
chr2	130449239	130451414	CNVR982.4	1	.	130449239	130449239	0,0,255
chr2	130682838	130684330	CNVR986.1	1	.	130682838	130682838	0,255,0
chr2	130884610	130896893	CNVR987.1	1	.	130884610	130884610	0,0,255
chr2	131030431	131038196	CNVR988.1	1	.	131030431	131030431	0,255,0
chr2	131646659	131677122	CNVR992.1	1	.	131646659	131646659	0,0,255
chr2	131666755	131675855	CNVR992.2	1	.	131666755	131666755	0,0,255
chr2	131779952	131787221	CNVR993.1	1	.	131779952	131779952	0,0,255
chr2	131800438	131836985	CNVR994.1	1	.	131800438	131800438	0,0,255
chr2	131938233	131941074	CNVR995.1	1	.	131938233	131938233	0,255,0
chr2	132026419	132060430	CNVR996.1	1	.	132026419	132026419	0,0,255
chr2	132110615	132227705	CNVR997.2	1	.	132110615	132110615	0,0,255
chr2	132156118	132207210	CNVR997.1	1	.	132156118	132156118	0,0,255
chr2	132211331	132228203	CNVR997.3	1	.	132211331	132211331	0,0,255
chr2	132237768	132269821	CNVR998.1	1	.	132237768	132237768	0,0,255
chr2	132727944	132764103	CNVR999.1	1	.	132727944	132727944	0,0,255
chr2	132733351	132752848	CNVR999.2	1	.	132733351	132733351	51,255,255
chr2	132755719	132763763	CNVR999.5	1	.	132755719	132755719	0,0,255
chr2	133387884	133390870	P2_M_061510_2_477	1	.	133387884	133387884	255,0,255
chr2	143384497	143386373	CNVR1017.1	1	.	143384497	143384497	0,255,0
chr2	143794108	143794668	CNVR1018.1	1	.	143794108	143794108	0,0,255
chr2	152144021	152172216	CNVR1026.1	1	.	152144021	152144021	0,255,0
chr2	155527219	155538396	CNVR1029.1	1	.	155527219	155527219	0,0,255
chr2	156067226	156067762	CNVR1030.1	1	.	156067226	156067226	0,0,255
chr2	156541942	156544979	CNVR1031.1	1	.	156541942	156541942	0,255,0
chr2	159668040	159669209	CNVR1037.1	1	.	159668040	159668040	0,255,0
chr2	161843446	161847400	CNVR1040.1	1	.	161843446	161843446	0,0,255
chr2	161843446	161845133	CNVR1040.2	1	.	161843446	161843446	0,0,255
chr2	162993089	162994400	P1_M_061510_2_682	1	.	162993089	162993089	160,32,240
chr2	163094249	163095353	P1_M_061510_2_352	1	.	163094249	163094249	160,32,240
chr2	164349439	164353966	CNVR1043.1	1	.	164349439	164349439	0,255,0
chr2	165536378	165565682	CNVR1044.1	1	.	165536378	165536378	0,0,255
chr2	165563659	165573275	CNVR1044.2	1	.	165563659	165563659	0,255,0
chr2	167202893	167209701	CNVR1048.1	1	.	167202893	167202893	0,255,0
chr2	176386118	176387982	CNVR1057.1	1	.	176386118	176386118	0,0,255
chr2	178546030	178556101	CNVR1062.2	1	.	178546030	178546030	0,0,255
chr2	178564675	178565468	CNVR1063.1	1	.	178564675	178564675	0,255,0
chr2	179004449	179005231	CNVR1065.1	1	.	179004449	179004449	0,255,0
chr2	189804096	189811162	P1_M_061510_2_702	1	.	189804096	189804096	255,0,255
chr2	193995534	193996541	CNVR1094.1	1	.	193995534	193995534	0,255,0
chr2	195397371	195399902	CNVR1097.1	1	.	195397371	195397371	0,255,0
chr2	198466673	198469910	P1_M_061510_2_426	1	.	198466673	198466673	255,0,255
chr2	201987796	201988493	CNVR1105.1	1	.	201987796	201987796	0,0,255
chr2	202438924	202440709	CNVR1107.1	1	.	202438924	202438924	0,255,0
chr2	203890300	203899719	CNVR1113.1	1	.	203890300	203890300	0,255,0
chr2	207568968	207574008	CNVR1121.1	1	.	207568968	207568968	0,255,0
chr2	212479871	212483340	CNVR1126.1	1	.	212479871	212479871	0,255,0
chr2	213696317	213698283	CNVR1130.2	1	.	213696317	213696317	0,255,0
chr2	219761436	219764185	CNVR1138.1	1	.	219761436	219761436	0,0,255
chr2	220530977	220535022	CNVR1140.1	1	.	220530977	220530977	0,255,0
chr2	221938526	221941971	CNVR1143.1	1	.	221938526	221938526	0,0,255
chr2	227050691	227055696	CNVR1153.1	1	.	227050691	227050691	0,255,0
chr2	227949391	227966691	CNVR1156.1	1	.	227949391	227949391	0,255,0
chr2	228196672	228203133	CNVR1157.1	1	.	228196672	228196672	0,0,255
chr2	229467553	229468258	CNVR1160.2	1	.	229467553	229467553	0,255,0
chr2	231272686	231275858	CNVR1164.1	1	.	231272686	231272686	0,255,0
chr2	232395418	232424238	CNVR1166.1	1	.	232395418	232395418	0,0,255
chr2	234157344	234166140	CNVR1171.1	1	.	234157344	234157344	0,0,255
chr2	234234022	234239855	CNVR1173.1	1	.	234234022	234234022	0,0,255
chr2	234405271	234405806	CNVR1176.1	1	.	234405271	234405271	0,0,255
chr2	234432965	234434663	CNVR1177.3	1	.	234432965	234432965	0,0,255
chr2	235218802	235223263	CNVR1180.1	1	.	235218802	235218802	0,0,255
chr2	235675473	235676118	CNVR1184.1	1	.	235675473	235675473	0,255,0
chr2	237702094	237704903	CNVR1190.1	1	.	237702094	237702094	0,0,255
chr2	238115980	238119136	CNVR1192.1	1	.	238115980	238115980	0,0,255
chr2	238161486	238163295	CNVR1193.1	1	.	238161486	238161486	0,255,0
chr2	238218769	238224121	CNVR1194.1	1	.	238218769	238218769	0,255,0
chr2	238683238	238684194	CNVR1196.1	1	.	238683238	238683238	51,255,255
chr2	238690502	238693787	CNVR1197.1	1	.	238690502	238690502	51,255,255
chr2	238869374	238870079	CNVR1200.1	1	.	238869374	238869374	0,0,255
chr2	240352466	240357181	CNVR1209.1	1	.	240352466	240352466	0,255,0
chr2	240628372	240630682	CNVR1213.3	1	.	240628372	240628372	0,0,255
chr2	240629749	240630942	CNVR1213.1	1	.	240629749	240629749	0,0,255
chr2	240629749	240631997	CNVR1213.2	1	.	240629749	240629749	51,255,255
chr2	240696270	240696955	CNVR1214.1	1	.	240696270	240696270	0,0,255
chr2	240745514	240747244	CNVR1215.1	1	.	240745514	240745514	0,0,255
chr2	241213584	241214704	CNVR1218.1	1	.	241213584	241213584	0,0,255
chr2	241563538	241570869	CNVR1225.1	1	.	241563538	241563538	51,255,255
chr2	241792338	241795357	CNVR1227.1	1	.	241792338	241792338	0,0,255
chr2	242177893	242179344	CNVR1231.1	1	.	242177893	242177893	51,255,255
chr2	242393411	242397890	P2_M_061510_2_63	1	.	242393411	242393411	255,0,255
chr2	242437408	242439788	CNVR1235.1	1	.	242437408	242437408	0,0,255
chr2	242559331	242561560	CNVR1236.8	1	.	242559331	242559331	0,255,0
chr2	242570661	242572486	CNVR1236.9	1	.	242570661	242570661	0,255,0
chr2	242597218	242601610	CNVR1236.1	1	.	242597218	242597218	0,0,255
chr2	242601498	242710346	CNVR1236.5	1	.	242601498	242601498	0,255,0
chr3	586991	638369	CNVR1244.1	1	.	586991	586991	0,0,255
chr3	1756975	1763544	CNVR1253.1	1	.	1756975	1756975	0,255,0
chr3	2003578	2004063	CNVR1256.1	1	.	2003578	2003578	0,255,0
chr3	4167417	4176134	CNVR1265.1	1	.	4167417	4167417	0,255,0
chr3	4907839	4913174	CNVR1266.1	1	.	4907839	4907839	0,0,255
chr3	8428486	8429426	CNVR1279.1	1	.	8428486	8428486	0,0,255
chr3	9334852	9340532	CNVR1282.1	1	.	9334852	9334852	0,255,0
chr3	11385253	11389707	CNVR1287.1	1	.	11385253	11385253	0,255,0
chr3	14352486	14353126	CNVR1304.1	1	.	14352486	14352486	0,0,255
chr3	18921009	18928298	CNVR1312.1	1	.	18921009	18921009	0,0,255
chr3	19510657	20613505	CNVR1313.1	1	.	19510657	19510657	0,0,255
chr3	21686857	21687517	CNVR1315.1	1	.	21686857	21686857	0,0,255
chr3	21768031	21770823	CNVR1317.1	1	.	21768031	21768031	0,0,255
chr3	22695786	22699400	CNVR1321.1	1	.	22695786	22695786	0,0,255
chr3	26400789	26414408	CNVR1328.2	1	.	26400789	26400789	0,255,0
chr3	28785035	28792822	CNVR1337.1	1	.	28785035	28785035	0,255,0
chr3	30387956	30388747	CNVR1339.1	1	.	30387956	30387956	0,255,0
chr3	34224641	34225830	CNVR1345.1	1	.	34224641	34224641	0,255,0
chr3	37726796	37728544	CNVR1353.1	1	.	37726796	37726796	0,255,0
chr3	37773472	37775197	CNVR1354.1	1	.	37773472	37773472	0,255,0
chr3	41707000	41708770	CNVR1361.1	1	.	41707000	41707000	0,255,0
chr3	42346226	42347022	CNVR1366.1	1	.	42346226	42346226	0,0,255
chr3	45518290	45527067	P1_M_061510_3_465	1	.	45518290	45518290	255,0,255
chr3	46769428	46826524	CNVR1373.1	1	.	46769428	46769428	0,255,0
chr3	47959770	47961378	CNVR1376.1	1	.	47959770	47959770	0,255,0
chr3	49695755	49710855	CNVR1377.1	1	.	49695755	49695755	0,0,255
chr3	49696175	49702090	CNVR1377.2	1	.	49696175	49696175	0,0,255
chr3	55380737	55381676	CNVR1389.1	1	.	55380737	55380737	0,0,255
chr3	56522354	56525203	CNVR1390.1	1	.	56522354	56522354	51,255,255
chr3	61391187	61391913	CNVR1400.1	1	.	61391187	61391187	0,255,0
chr3	65092777	65094831	CNVR1412.1	1	.	65092777	65092777	0,255,0
chr3	69963869	69964566	CNVR1422.2	1	.	69963869	69963869	0,0,255
chr3	72862677	72868750	CNVR1427.1	1	.	72862677	72862677	0,255,0
chr3	74890577	74895622	CNVR1431.1	1	.	74890577	74890577	0,255,0
chr3	75592466	75752356	P2_M_061510_3_616	1	.	75592466	75592466	255,0,255
chr3	75647561	75698004	CNVR1432.3	1	.	75647561	75647561	0,0,255
chr3	75658213	75661137	P1_M_061510_3_12	1	.	75658213	75658213	255,0,255
chr3	75683152	75692386	CNVR1432.1	1	.	75683152	75683152	0,0,255
chr3	75804388	75877485	CNVR1432.9	1	.	75804388	75804388	0,0,255
chr3	76068070	76081368	CNVR1433.1	1	.	76068070	76068070	0,0,255
chr3	77420331	77428695	CNVR1434.1	1	.	77420331	77420331	51,255,255
chr3	81678986	81682296	CNVR1440.1	1	.	81678986	81678986	0,255,0
chr3	82992049	82993462	CNVR1444.1	1	.	82992049	82992049	0,255,0
chr3	85961329	85967662	CNVR1449.1	1	.	85961329	85961329	0,0,255
chr3	88747445	88748600	CNVR1452.1	1	.	88747445	88747445	0,0,255
chr3	89476711	89500981	CNVR1453.1	1	.	89476711	89476711	0,255,0
chr3	90362761	90587325	CNVR1455.1	1	.	90362761	90362761	0,0,255
chr3	95995043	95996371	CNVR1456.1	1	.	95995043	95995043	0,255,0
chr3	99386935	99396839	CNVR1461.2	1	.	99386935	99386935	0,0,255
chr3	100690174	100699313	CNVR1467.1	1	.	100690174	100690174	0,0,255
chr3	105516651	105518077	CNVR1479.1	1	.	105516651	105516651	0,255,0
chr3	115771332	115773561	CNVR1497.1	1	.	115771332	115771332	0,255,0
chr3	116730916	116732469	CNVR1501.1	1	.	116730916	116730916	0,255,0
chr3	125201579	125204942	CNVR1512.1	1	.	125201579	125201579	0,255,0
chr3	125990195	125992366	CNVR1513.1	1	.	125990195	125990195	51,255,255
chr3	127159469	127161631	CNVR1518.3	1	.	127159469	127159469	0,255,0
chr3	128062958	128067326	CNVR1526.1	1	.	128062958	128062958	51,255,255
chr3	129861994	129862931	CNVR1532.1	1	.	129861994	129861994	0,255,0
chr3	129886753	129896889	CNVR1532.2	1	.	129886753	129886753	0,255,0
chr3	129913128	129915470	CNVR1533.1	1	.	129913128	129913128	0,255,0
chr3	130545093	130547603	CNVR1534.2	1	.	130545093	130545093	0,0,255
chr3	131269711	131275130	P1_M_061510_3_637	1	.	131269711	131269711	255,0,255
chr3	141182379	141183816	CNVR1559.2	1	.	141182379	141182379	0,255,0
chr3	141750193	141753596	CNVR1561.1	1	.	141750193	141750193	0,255,0
chr3	150446304	150452401	CNVR1582.1	1	.	150446304	150446304	0,255,0
chr3	151067801	151071830	P2_M_061510_3_370	1	.	151067801	151067801	255,0,255
chr3	152994179	153033690	CNVR1586.1	1	.	152994179	152994179	0,255,0
chr3	156961941	156995468	CNVR1590.1	1	.	156961941	156961941	0,255,0
chr3	159533729	159534881	CNVR1592.1	1	.	159533729	159533729	0,0,255
chr3	159770225	159770980	CNVR1593.1	1	.	159770225	159770225	0,255,0
chr3	161071550	161072267	CNVR1598.1	1	.	161071550	161071550	0,0,255
chr3	162162965	162168685	CNVR1602.1	1	.	162162965	162162965	0,255,0
chr3	163297788	163299374	CNVR1605.2	1	.	163297788	163297788	0,0,255
chr3	163400698	163402856	CNVR1606.1	1	.	163400698	163400698	0,255,0
chr3	163612403	163625949	CNVR1607.1	1	.	163612403	163612403	0,255,0
chr3	165141653	165147820	CNVR1611.1	1	.	165141653	165141653	0,255,0
chr3	166523684	166566049	CNVR1616.1	1	.	166523684	166523684	0,255,0
chr3	173375264	173375757	CNVR1632.1	1	.	173375264	173375264	0,0,255
chr3	175684645	175685395	CNVR1636.1	1	.	175684645	175684645	0,0,255
chr3	176330476	176341355	CNVR1637.1	1	.	176330476	176330476	0,0,255
chr3	177370622	177396424	CNVR1640.1	1	.	177370622	177370622	0,255,0
chr3	178777204	178780169	P2_M_061510_3_196	1	.	178777204	178777204	255,0,255
chr3	178845675	178846363	CNVR1645.1	1	.	178845675	178845675	51,255,255
chr3	182334636	182335321	CNVR1649.1	1	.	182334636	182334636	51,255,255
chr3	185283091	185283631	CNVR1655.1	1	.	185283091	185283091	0,0,255
chr3	187890271	187902844	CNVR1662.2	1	.	187890271	187890271	0,255,0
chr3	189215518	189217456	P1_M_061510_3_384	1	.	189215518	189215518	255,0,255
chr3	191994839	191999806	CNVR1671.1	1	.	191994839	191994839	0,255,0
chr3	193787545	193795518	P1_M_061510_3_581	1	.	193787545	193787545	255,0,255
chr3	193872576	193874746	P1_M_061510_3_405	1	.	193872576	193872576	255,0,255
chr3	194262311	194264430	P1_M_061510_3_655	1	.	194262311	194262311	255,0,255
chr3	196680060	196718819	CNVR1701.1	1	.	196680060	196680060	0,0,255
chr3	196822546	196837632	CNVR1702.1	1	.	196822546	196822546	0,0,255
chr3	196864698	196963488	CNVR1703.1	1	.	196864698	196864698	0,0,255
chr3	196902876	196963428	CNVR1703.2	1	.	196902876	196902876	0,0,255
chr3	196905896	196929635	CNVR1703.6	1	.	196905896	196905896	0,255,0
chr3	196935533	196963428	CNVR1703.5	1	.	196935533	196935533	0,255,0
chr3	196942810	196957067	CNVR1703.3	1	.	196942810	196942810	0,255,0
chr3	196983462	196984082	CNVR1704.3	1	.	196983462	196983462	0,0,255
chr3	196987592	197000002	CNVR1704.1	1	.	196987592	196987592	0,0,255
chr3	197147159	197218236	CNVR1707.1	1	.	197147159	197147159	0,0,255
chr3	197157403	197205052	CNVR1707.2	1	.	197157403	197157403	0,0,255
chr3	197672435	197675014	CNVR1711.1	1	.	197672435	197672435	0,0,255
chr3	198038418	198041128	CNVR1712.2	1	.	198038418	198038418	0,0,255
chr3	198039616	198043973	CNVR1712.1	1	.	198039616	198039616	0,0,255
chr3	198647325	198649915	CNVR1718.1	1	.	198647325	198647325	0,0,255
chr3	198670680	198671612	CNVR1719.1	1	.	198670680	198670680	0,0,255
chr3	198728536	198730361	CNVR1720.1	1	.	198728536	198728536	51,255,255
chr3	198792667	198793368	CNVR1721.2	1	.	198792667	198792667	0,0,255
chr3	198829047	198878852	CNVR1722.1	1	.	198829047	198829047	0,0,255
chr3	198864775	198878706	CNVR1722.2	1	.	198864775	198864775	0,0,255
chr3	199222212	199227128	CNVR1727.1	1	.	199222212	199222212	51,255,255
chr3	199310099	199317200	CNVR1728.1	1	.	199310099	199310099	0,0,255
chr3	199317200	199376271	CNVR1728.8	1	.	199317200	199317200	0,0,255
chr3	199344891	199371124	CNVR1728.4	1	.	199344891	199344891	0,255,0
chr3	199379367	199380907	CNVR1728.6	1	.	199379367	199379367	0,0,255
chr3	199379384	199381802	CNVR1728.9	1	.	199379384	199379384	0,0,255
chr4	215	3402	CNVR1729.1	1	.	215	215	0,0,255
chr4	543618	550788	CNVR1731.1	1	.	543618	543618	0,0,255
chr4	1377978	1382638	CNVR1751.2	1	.	1377978	1377978	0,0,255
chr4	1381243	1382518	CNVR1751.1	1	.	1381243	1381243	0,0,255
chr4	1409822	1413095	CNVR1752.1	1	.	1409822	1409822	0,0,255
chr4	1495632	1497037	CNVR1754.1	1	.	1495632	1495632	0,0,255
chr4	3505250	3542622	CNVR1772.1	1	.	3505250	3505250	0,0,255
chr4	3535252	3540437	CNVR1772.2	1	.	3535252	3535252	0,0,255
chr4	3569120	3571630	CNVR1773.1	1	.	3569120	3569120	0,0,255
chr4	3799581	3800591	CNVR1775.1	1	.	3799581	3799581	0,0,255
chr4	4173527	4203812	CNVR1776.1	1	.	4173527	4173527	0,255,0
chr4	4190841	4201093	CNVR1776.2	1	.	4190841	4190841	0,0,255
chr4	6946083	6951471	CNVR1794.2	1	.	6946083	6946083	0,255,0
chr4	6948161	6951441	P1_M_061510_4_1039	1	.	6948161	6948161	255,0,255
chr4	7370995	7372624	CNVR1799.1	1	.	7370995	7370995	0,0,255
chr4	7534541	7535511	CNVR1802.1	1	.	7534541	7534541	0,0,255
chr4	7801304	7801370	P2_M_061510_4_361	1	.	7801304	7801304	255,0,255
chr4	7887358	7888726	CNVR1807.1	1	.	7887358	7887358	51,255,255
chr4	8672950	8689859	CNVR1812.1	1	.	8672950	8672950	0,0,255
chr4	8933780	9018021	CNVR1814.1	1	.	8933780	8933780	0,0,255
chr4	9756203	9756829	CNVR1819.5	1	.	9756203	9756203	0,255,0
chr4	10334827	10335313	CNVR1821.2	1	.	10334827	10334827	0,0,255
chr4	11763040	11771946	CNVR1825.1	1	.	11763040	11763040	0,255,0
chr4	14832219	14832761	CNVR1830.1	1	.	14832219	14832219	0,255,0
chr4	20727810	20728349	CNVR1843.1	1	.	20727810	20727810	0,0,255
chr4	20882460	20884304	CNVR1845.1	1	.	20882460	20882460	0,0,255
chr4	25864000	25865379	CNVR1854.1	1	.	25864000	25864000	0,255,0
chr4	29760641	29761296	CNVR1864.1	1	.	29760641	29760641	0,255,0
chr4	34360003	34365018	CNVR1873.1	1	.	34360003	34360003	0,255,0
chr4	34823213	34828562	CNVR1876.1	1	.	34823213	34823213	0,255,0
chr4	34916594	34919278	CNVR1877.2	1	.	34916594	34916594	0,255,0
chr4	37008830	37009606	CNVR1884.1	1	.	37008830	37008830	0,0,255
chr4	38792615	38799322	CNVR1891.1	1	.	38792615	38792615	0,0,255
chr4	47051320	47054520	CNVR1905.1	1	.	47051320	47051320	0,0,255
chr4	48975057	49033632	CNVR1910.1	1	.	48975057	48975057	0,0,255
chr4	48980187	48986215	CNVR1910.2	1	.	48980187	48980187	0,0,255
chr4	48984337	48986215	CNVR1910.3	1	.	48984337	48984337	0,0,255
chr4	49206552	49213362	CNVR1911.3	1	.	49206552	49206552	51,255,255
chr4	49206870	49225239	CNVR1911.4	1	.	49206870	49206870	0,0,255
chr4	49207177	49209483	CNVR1911.1	1	.	49207177	49207177	0,0,255
chr4	49266101	49354671	CNVR1912.2	1	.	49266101	49266101	0,0,255
chr4	54236744	54238060	CNVR1916.1	1	.	54236744	54236744	0,255,0
chr4	57231959	57233130	CNVR1922.1	1	.	57231959	57231959	0,255,0
chr4	57744958	57795447	CNVR1925.1	1	.	57744958	57744958	0,255,0
chr4	58506649	58513183	CNVR1928.1	1	.	58506649	58506649	0,255,0
chr4	59659986	59670851	CNVR1931.1	1	.	59659986	59659986	0,255,0
chr4	60007499	60013530	CNVR1933.1	1	.	60007499	60007499	0,255,0
chr4	60499033	60499746	CNVR1934.2	1	.	60499033	60499033	0,255,0
chr4	61182802	61184744	CNVR1936.1	1	.	61182802	61182802	0,255,0
chr4	61681942	61683010	CNVR1938.1	1	.	61681942	61681942	0,255,0
chr4	66077022	66113378	CNVR1946.1	1	.	66077022	66077022	0,0,255
chr4	66271394	66311217	CNVR1947.1	1	.	66271394	66271394	0,255,0
chr4	67946841	67949385	CNVR1949.1	1	.	67946841	67946841	0,0,255
chr4	69054922	69225094	CNVR1953.1	1	.	69054922	69054922	0,0,255
chr4	69131617	69162697	CNVR1953.2	1	.	69131617	69131617	0,255,0
chr4	69521054	69577339	CNVR1954.1	1	.	69521054	69521054	0,255,0
chr4	69524257	69546195	CNVR1954.3	1	.	69524257	69524257	0,0,255
chr4	69562816	69576512	CNVR1954.2	1	.	69562816	69562816	0,0,255
chr4	70220966	70224025	P1_M_061510_4_38	1	.	70220966	70220966	255,0,255
chr4	70450250	70451205	CNVR1958.1	1	.	70450250	70450250	0,0,255
chr4	70501386	70505385	CNVR1959.1	1	.	70501386	70501386	0,0,255
chr4	81113151	81116012	CNVR1981.1	1	.	81113151	81113151	0,255,0
chr4	84260667	84261926	CNVR1988.1	1	.	84260667	84260667	0,255,0
chr4	90320131	90326529	CNVR1994.1	1	.	90320131	90320131	0,255,0
chr4	90781981	90782601	CNVR1996.1	1	.	90781981	90781981	0,255,0
chr4	91506911	91511512	CNVR1998.1	1	.	91506911	91506911	0,255,0
chr4	93786416	93789003	CNVR2003.1	1	.	93786416	93786416	0,255,0
chr4	93788088	93789289	CNVR2003.2	1	.	93788088	93788088	0,255,0
chr4	94076386	94078623	CNVR2004.1	1	.	94076386	94076386	0,255,0
chr4	96465550	96466565	CNVR2007.1	1	.	96465550	96465550	0,255,0
chr4	98575970	98577352	CNVR2013.2	1	.	98575970	98575970	0,255,0
chr4	103998378	104002729	CNVR2022.1	1	.	103998378	103998378	0,255,0
chr4	107825933	107830406	P2_M_061510_4_699	1	.	107825933	107825933	255,0,255
chr4	108282901	108295489	CNVR2033.1	1	.	108282901	108282901	0,255,0
chr4	108730336	108734211	P1_M_061510_4_632	1	.	108730336	108730336	255,0,255
chr4	119558472	119608785	CNVR2057.2	1	.	119558472	119558472	0,0,255
chr4	132342057	132343050	CNVR2072.1	1	.	132342057	132342057	51,255,255
chr4	132800755	132905310	CNVR2074.7	1	.	132800755	132800755	0,255,0
chr4	132863576	132905650	CNVR2074.2	1	.	132863576	132863576	0,0,255
chr4	132883276	132884381	CNVR2074.5	1	.	132883276	132883276	0,0,255
chr4	132890715	132891820	CNVR2074.1	1	.	132890715	132890715	0,0,255
chr4	132998157	133052221	CNVR2074.11	1	.	132998157	132998157	0,0,255
chr4	133115833	133119217	CNVR2074.13	1	.	133115833	133115833	0,0,255
chr4	133191305	133192473	CNVR2075.1	1	.	133191305	133191305	0,255,0
chr4	133400829	133402360	CNVR2076.1	1	.	133400829	133400829	0,0,255
chr4	138399432	138411300	CNVR2089.1	1	.	138399432	138399432	0,255,0
chr4	147426276	147427907	CNVR2109.1	1	.	147426276	147426276	0,0,255
chr4	149319312	149321073	CNVR2113.1	1	.	149319312	149319312	0,255,0
chr4	152100852	152102652	CNVR2116.2	1	.	152100852	152100852	0,255,0
chr4	157176488	157186250	CNVR2127.3	1	.	157176488	157176488	0,0,255
chr4	157524751	157526398	CNVR2128.1	1	.	157524751	157524751	0,255,0
chr4	157625507	157641433	CNVR2129.1	1	.	157625507	157625507	0,0,255
chr4	157899944	157900894	CNVR2130.1	1	.	157899944	157899944	0,0,255
chr4	158650019	158650826	CNVR2131.1	1	.	158650019	158650019	0,0,255
chr4	161266945	161291593	CNVR2136.1	1	.	161266945	161266945	0,255,0
chr4	166377398	166378505	CNVR2151.1	1	.	166377398	166377398	0,255,0
chr4	172882290	172888352	CNVR2170.1	1	.	172882290	172882290	0,255,0
chr4	179753950	179759442	CNVR2189.1	1	.	179753950	179753950	0,0,255
chr4	181974151	181976595	CNVR2195.2	1	.	181974151	181974151	0,255,0
chr4	182397278	182399949	CNVR2197.1	1	.	182397278	182397278	0,0,255
chr4	183990615	183991140	CNVR2199.1	1	.	183990615	183990615	0,255,0
chr4	187590477	187594134	P2_M_061510_4_44	1	.	187590477	187590477	255,0,255
chr4	187590518	187594803	CNVR2225.1	1	.	187590518	187590518	0,0,255
chr4	187634099	187637029	CNVR2226.1	1	.	187634099	187634099	0,255,0
chr4	188080721	188081194	CNVR2227.2	1	.	188080721	188080721	0,0,255
chr4	188117466	188131790	CNVR2228.1	1	.	188117466	188117466	0,0,255
chr4	188224816	188225461	CNVR2229.1	1	.	188224816	188224816	51,255,255
chr4	189426977	189427912	CNVR2233.1	1	.	189426977	189426977	51,255,255
chr4	190131781	190133506	CNVR2240.1	1	.	190131781	190131781	0,0,255
chr4	190208957	190210802	CNVR2241.1	1	.	190208957	190208957	0,0,255
chr4	190209047	190209850	CNVR2241.2	1	.	190209047	190209047	0,0,255
chr4	190390955	190393745	CNVR2245.1	1	.	190390955	190390955	0,255,0
chr4	190707169	190810803	CNVR2253.4	1	.	190707169	190707169	0,0,255
chr4	190809813	190810907	CNVR2253.5	1	.	190809813	190809813	0,0,255
chr4	190843170	190847559	CNVR2253.2	1	.	190843170	190843170	51,255,255
chr4	190847433	190921192	CNVR2253.3	1	.	190847433	190847433	0,0,255
chr4	191004026	191005442	CNVR2255.1	1	.	191004026	191004026	0,0,255
chr4	191203774	191219784	CNVR2258.4	1	.	191203774	191203774	0,0,255
chr4	191215894	191220010	CNVR2258.5	1	.	191215894	191215894	0,0,255
chr4	191248395	191263030	CNVR2258.1	1	.	191248395	191248395	0,0,255
chr5	216784	219852	CNVR2263.1	1	.	216784	216784	0,0,255
chr5	525279	526889	CNVR2271.1	1	.	525279	525279	0,255,0
chr5	605043	608244	CNVR2276.1	1	.	605043	605043	0,0,255
chr5	681580	682120	CNVR2278.1	1	.	681580	681580	0,0,255
chr5	682175	686865	CNVR2278.2	1	.	682175	682175	0,0,255
chr5	700618	704908	CNVR2279.1	1	.	700618	700618	0,0,255
chr5	731066	903941	CNVR2280.3	1	.	731066	731066	0,0,255
chr5	801796	802806	CNVR2280.1	1	.	801796	801796	0,0,255
chr5	931264	933989	CNVR2281.1	1	.	931264	931264	0,0,255
chr5	949529	953291	CNVR2282.1	1	.	949529	949529	0,0,255
chr5	1092265	1093348	CNVR2283.6	1	.	1092265	1092265	0,0,255
chr5	1092703	1102393	CNVR2283.2	1	.	1092703	1092703	0,0,255
chr5	1386043	1386897	CNVR2293.1	1	.	1386043	1386043	0,0,255
chr5	1673571	1677351	CNVR2297.1	1	.	1673571	1673571	51,255,255
chr5	1910949	1911599	CNVR2302.1	1	.	1910949	1910949	0,0,255
chr5	2008918	2009803	CNVR2306.1	1	.	2008918	2008918	0,0,255
chr5	2134956	2136090	CNVR2307.1	1	.	2134956	2134956	51,255,255
chr5	2198085	2200910	CNVR2308.1	1	.	2198085	2198085	0,255,0
chr5	2543114	2544757	CNVR2311.2	1	.	2543114	2543114	0,0,255
chr5	4895976	4897522	CNVR2325.1	1	.	4895976	4895976	51,255,255
chr5	5738176	5739358	CNVR2329.1	1	.	5738176	5738176	0,255,0
chr5	7229867	7253482	CNVR2332.1	1	.	7229867	7229867	0,255,0
chr5	7614828	7615288	CNVR2334.1	1	.	7614828	7614828	0,0,255
chr5	8071714	8073646	CNVR2337.4	1	.	8071714	8071714	0,0,255
chr5	8308770	8313730	CNVR2339.1	1	.	8308770	8308770	0,255,0
chr5	12728510	12812105	CNVR2358.1	1	.	12728510	12728510	0,0,255
chr5	12864050	12873561	P1_M_061510_5_11	1	.	12864050	12864050	255,0,255
chr5	12904702	12906682	CNVR2360.1	1	.	12904702	12904702	0,255,0
chr5	15048242	15053583	CNVR2368.1	1	.	15048242	15048242	0,255,0
chr5	17395748	17410008	CNVR2379.1	1	.	17395748	17395748	0,255,0
chr5	17570216	17649548	CNVR2381.1	1	.	17570216	17570216	0,0,255
chr5	17642863	17676230	CNVR2381.3	1	.	17642863	17642863	0,255,0
chr5	17663938	17668163	CNVR2381.2	1	.	17663938	17663938	0,0,255
chr5	17666675	17708900	CNVR2381.6	1	.	17666675	17666675	0,255,0
chr5	17744739	17751224	CNVR2382.1	1	.	17744739	17744739	0,255,0
chr5	20868351	20870550	CNVR2393.1	1	.	20868351	20868351	0,255,0
chr5	21304663	21427464	CNVR2394.1	1	.	21304663	21304663	0,0,255
chr5	21513256	21523814	CNVR2395.6	1	.	21513256	21513256	0,0,255
chr5	21513326	21546234	CNVR2395.2	1	.	21513326	21513326	0,0,255
chr5	21952601	22053146	CNVR2397.1	1	.	21952601	21952601	0,0,255
chr5	21971203	22028304	CNVR2397.3	1	.	21971203	21971203	0,0,255
chr5	21971266	21992681	CNVR2397.4	1	.	21971266	21971266	0,0,255
chr5	22013659	22061452	CNVR2397.2	1	.	22013659	22013659	0,0,255
chr5	22160609	22166983	CNVR2398.1	1	.	22160609	22160609	0,0,255
chr5	23562578	23563630	PRDM9	1	.	23562578	23562578	51,255,255
chr5	24814120	24821649	CNVR2401.1	1	.	24814120	24814120	0,255,0
chr5	26420914	26421420	CNVR2406.1	1	.	26420914	26420914	0,255,0
chr5	28526764	28531371	CNVR2412.1	1	.	28526764	28526764	0,255,0
chr5	28963356	28968486	CNVR2414.2	1	.	28963356	28963356	0,0,255
chr5	29657546	29673180	CNVR2417.1	1	.	29657546	29657546	0,255,0
chr5	33147305	33148059	CNVR2426.2	1	.	33147305	33147305	0,255,0
chr5	34214420	34233154	CNVR2430.1	1	.	34214420	34214420	0,0,255
chr5	34223832	34235075	CNVR2430.3	1	.	34223832	34223832	0,0,255
chr5	37290450	37292618	CNVR2436.1	1	.	37290450	37290450	0,255,0
chr5	45227446	45229576	CNVR2448.1	1	.	45227446	45227446	0,255,0
chr5	45985558	46007533	CNVR2450.1	1	.	45985558	45985558	0,255,0
chr5	49441520	49520914	CNVR2455.1	1	.	49441520	49441520	0,0,255
chr5	49441520	49598084	CNVR2455.3	1	.	49441520	49441520	51,255,255
chr5	49921669	49970212	CNVR2456.2	1	.	49921669	49921669	0,0,255
chr5	57812526	57814541	CNVR2471.2	1	.	57812526	57812526	0,255,0
chr5	59525372	59532089	CNVR2474.1	1	.	59525372	59525372	0,255,0
chr5	61537708	61591513	CNVR2480.1	1	.	61537708	61537708	0,0,255
chr5	64640033	64640607	CNVR2484.1	1	.	64640033	64640033	0,0,255
chr5	68355327	68356514	CNVR2493.1	1	.	68355327	68355327	0,255,0
chr5	68865204	68963240	CNVR2494.7	1	.	68865204	68865204	0,255,0
chr5	68865565	68886493	CNVR2494.4	1	.	68865565	68865565	0,255,0
chr5	68960962	68989906	CNVR2494.9	1	.	68960962	68960962	0,0,255
chr5	68963365	68968380	CNVR2494.31	1	.	68963365	68963365	0,0,255
chr5	69030751	69184694	CNVR2494.27	1	.	69030751	69030751	0,0,255
chr5	69230321	69235429	CNVR2494.33	1	.	69230321	69230321	0,0,255
chr5	69247768	69533450	CNVR2494.15	1	.	69247768	69247768	0,0,255
chr5	69274224	69299519	CNVR2494.50	1	.	69274224	69274224	0,0,255
chr5	69319173	69461122	CNVR2494.18	1	.	69319173	69319173	0,0,255
chr5	69357259	69418694	CNVR2494.43	1	.	69357259	69357259	0,255,0
chr5	69404357	69464139	CNVR2494.28	1	.	69404357	69404357	0,0,255
chr5	69404415	69418929	CNVR2494.2	1	.	69404415	69404415	0,0,255
chr5	69404749	69410304	CNVR2494.36	1	.	69404749	69404749	0,255,0
chr5	69408150	69410185	CNVR2494.53	1	.	69408150	69408150	0,0,255
chr5	69434693	69527476	CNVR2494.40	1	.	69434693	69434693	0,0,255
chr5	69459009	69741640	CNVR2494.44	1	.	69459009	69459009	0,0,255
chr5	69526997	69569743	CNVR2494.19	1	.	69526997	69526997	0,0,255
chr5	69817074	69867686	CNVR2494.10	1	.	69817074	69817074	0,0,255
chr5	69840016	69843951	CNVR2494.58	1	.	69840016	69840016	0,0,255
chr5	69865887	70110221	CNVR2494.11	1	.	69865887	69865887	0,0,255
chr5	70102472	70129429	CNVR2494.12	1	.	70102472	70102472	0,0,255
chr5	70106156	70110496	CNVR2494.42	1	.	70106156	70106156	0,0,255
chr5	70123009	70533749	CNVR2494.14	1	.	70123009	70123009	0,0,255
chr5	70149275	70173866	CNVR2494.59	1	.	70149275	70149275	0,0,255
chr5	70196954	70461428	CNVR2494.20	1	.	70196954	70196954	0,0,255
chr5	70249408	70253127	CNVR2494.13	1	.	70249408	70249408	0,255,0
chr5	70279685	70294583	CNVR2494.22	1	.	70279685	70279685	0,0,255
chr5	70280954	70403680	CNVR2494.62	1	.	70280954	70280954	0,0,255
chr5	70336532	70340577	CNVR2494.66	1	.	70336532	70336532	0,255,0
chr5	70341338	70347002	CNVR2494.35	1	.	70341338	70341338	0,0,255
chr5	70404641	70534039	CNVR2494.37	1	.	70404641	70404641	0,0,255
chr5	70425206	70462298	CNVR2494.29	1	.	70425206	70425206	0,0,255
chr5	70483191	70512759	CNVR2494.67	1	.	70483191	70483191	0,0,255
chr5	70527326	70570085	CNVR2494.5	1	.	70527326	70527326	0,0,255
chr5	70567964	70697786	CNVR2494.16	1	.	70567964	70567964	0,0,255
chr5	76353552	76358784	CNVR2501.1	1	.	76353552	76353552	0,255,0
chr5	79957740	79960782	CNVR2510.1	1	.	79957740	79957740	0,255,0
chr5	81456092	81466531	CNVR2514.1	1	.	81456092	81456092	0,0,255
chr5	81461689	81464617	CNVR2514.3	1	.	81461689	81461689	0,255,0
chr5	82938754	82939899	CNVR2516.1	1	.	82938754	82938754	0,0,255
chr5	83984188	83990854	CNVR2517.1	1	.	83984188	83984188	0,0,255
chr5	84456674	84487458	CNVR2518.1	1	.	84456674	84456674	0,0,255
chr5	97961061	97967719	CNVR2533.1	1	.	97961061	97961061	0,255,0
chr5	98881403	98900332	CNVR2539.1	1	.	98881403	98881403	0,0,255
chr5	99408887	99419755	CNVR2540.1	1	.	99408887	99408887	0,0,255
chr5	99424060	99434593	CNVR2541.1	1	.	99424060	99424060	0,0,255
chr5	99737451	99760132	CNVR2543.1	1	.	99737451	99737451	0,0,255
chr5	99750550	99760332	CNVR2543.2	1	.	99750550	99750550	0,0,255
chr5	104245457	104282922	CNVR2548.1	1	.	104245457	104245457	0,0,255
chr5	107959337	107960295	CNVR2557.1	1	.	107959337	107959337	0,255,0
chr5	108566327	108571478	CNVR2558.2	1	.	108566327	108566327	0,255,0
chr5	108717335	108718409	CNVR2559.1	1	.	108717335	108717335	0,0,255
chr5	114040545	114045143	CNVR2572.1	1	.	114040545	114040545	0,255,0
chr5	116387511	116388885	P1_M_061510_5_911	1	.	116387511	116387511	255,0,255
chr5	116710294	116721213	CNVR2578.1	1	.	116710294	116710294	0,255,0
chr5	117169576	117175711	CNVR2580.1	1	.	117169576	117169576	0,0,255
chr5	121160450	121163833	CNVR2590.1	1	.	121160450	121160450	0,255,0
chr5	123572996	123573756	CNVR2593.1	1	.	123572996	123572996	0,0,255
chr5	137835616	137844524	CNVR2616.1	1	.	137835616	137835616	0,255,0
chr5	139348118	139349487	CNVR2618.1	1	.	139348118	139348118	0,255,0
chr5	140076978	140085501	CNVR2619.1	1	.	140076978	140076978	0,255,0
chr5	140195897	140202238	CNVR2621.1	1	.	140195897	140195897	0,255,0
chr5	140512403	140516973	CNVR2623.1	1	.	140512403	140512403	0,255,0
chr5	140534644	140540031	CNVR2624.1	1	.	140534644	140534644	0,0,255
chr5	140573322	140575134	CNVR2625.1	1	.	140573322	140573322	0,0,255
chr5	143386668	143389627	CNVR2631.1	1	.	143386668	143386668	0,255,0
chr5	146266461	146267689	CNVR2634.1	1	.	146266461	146266461	0,255,0
chr5	153564208	153567518	CNVR2655.1	1	.	153564208	153564208	0,0,255
chr5	158827991	158831133	CNVR2663.1	1	.	158827991	158827991	0,255,0
chr5	159282379	159283692	CNVR2664.1	1	.	159282379	159282379	0,255,0
chr5	167050966	167059009	CNVR2678.1	1	.	167050966	167050966	0,255,0
chr5	174062925	174064315	CNVR2687.1	1	.	174062925	174062925	0,255,0
chr5	174368607	174373166	CNVR2688.1	1	.	174368607	174368607	0,255,0
chr5	175278417	175282904	CNVR2691.1	1	.	175278417	175278417	0,255,0
chr5	177121248	177159977	CNVR2699.2	1	.	177121248	177121248	0,0,255
chr5	177159627	177163393	CNVR2699.1	1	.	177159627	177159627	0,0,255
chr5	177164986	177168219	CNVR2699.4	1	.	177164986	177164986	0,0,255
chr5	177320743	177322703	CNVR2701.1	1	.	177320743	177320743	0,255,0
chr5	177338219	177340324	CNVR2702.1	1	.	177338219	177338219	0,0,255
chr5	177454236	177456721	CNVR2703.1	1	.	177454236	177454236	0,0,255
chr5	177780511	177785219	CNVR2705.1	1	.	177780511	177780511	0,255,0
chr5	178051113	178051648	CNVR2708.1	1	.	178051113	178051113	0,255,0
chr5	178150826	178153262	CNVR2709.1	1	.	178150826	178150826	0,0,255
chr5	178191212	178192988	CNVR2710.1	1	.	178191212	178191212	0,0,255
chr5	179974371	179978092	CNVR2716.2	1	.	179974371	179974371	0,0,255
chr5	179974766	179975766	CNVR2716.1	1	.	179974766	179974766	0,0,255
chr5	180108619	180128369	CNVR2717.1	1	.	180108619	180108619	0,255,0
chr5	180447757	180451345	CNVR2720.1	1	.	180447757	180447757	51,255,255
chr5	180632989	180641161	CNVR2724.1	1	.	180632989	180632989	0,0,255
chr5	180757893	180776551	CNVR2725.5	1	.	180757893	180757893	0,0,255
chr5	180762304	180822488	CNVR2725.2	1	.	180762304	180762304	0,0,255
chr5	180820321	180837775	CNVR2725.4	1	.	180820321	180820321	0,0,255
chr6	5031	22217	CNVR2726.1	1	.	5031	5031	0,0,255
chr6	200650	329973	CNVR2728.1	1	.	200650	200650	0,255,0
chr6	201416	241014	CNVR2728.2	1	.	201416	201416	0,255,0
chr6	620417	622340	CNVR2733.1	1	.	620417	620417	0,0,255
chr6	806925	808775	CNVR2736.1	1	.	806925	806925	0,0,255
chr6	854726	856131	CNVR2737.1	1	.	854726	854726	0,0,255
chr6	3089811	3092615	CNVR2744.1	1	.	3089811	3089811	51,255,255
chr6	3090965	3092202	CNVR2744.3	1	.	3090965	3090965	0,255,0
chr6	3126775	3127649	CNVR2745.1	1	.	3126775	3126775	51,255,255
chr6	3564460	3566864	CNVR2749.1	1	.	3564460	3564460	0,255,0
chr6	3657580	3664679	CNVR2750.1	1	.	3657580	3657580	0,0,255
chr6	3661204	3664679	CNVR2750.2	1	.	3661204	3661204	0,0,255
chr6	5080172	5081001	CNVR2757.1	1	.	5080172	5080172	0,0,255
chr6	6782740	6783387	CNVR2761.1	1	.	6782740	6782740	0,255,0
chr6	7387235	7388507	CNVR2765.1	1	.	7387235	7387235	0,0,255
chr6	7737952	7738649	CNVR2767.1	1	.	7737952	7737952	0,255,0
chr6	8869867	8877952	CNVR2770.1	1	.	8869867	8869867	0,255,0
chr6	13298974	13300083	CNVR2780.1	1	.	13298974	13298974	0,255,0
chr6	13406896	13408079	CNVR2781.1	1	.	13406896	13406896	0,0,255
chr6	14947418	14950016	P1_M_061510_6_450	1	.	14947418	14947418	255,0,255
chr6	15356295	15357019	CNVR2787.1	1	.	15356295	15356295	0,255,0
chr6	21933480	21942167	CNVR2805.1	1	.	21933480	21933480	0,255,0
chr6	26384754	26384845	P1_M_061510_6_130	1	.	26384754	26384754	255,0,255
chr6	26878702	26883319	CNVR2821.2	1	.	26878702	26878702	0,255,0
chr6	26951792	27091435	CNVR2822.2	1	.	26951792	26951792	0,0,255
chr6	26959123	26982195	CNVR2822.1	1	.	26959123	26959123	0,0,255
chr6	27783043	27787402	CNVR2823.1	1	.	27783043	27783043	0,255,0
chr6	28126176	28129871	P1_M_061510_6_133	1	.	28126176	28126176	255,0,255
chr6	28947140	28947919	CNVR2825.1	1	.	28947140	28947140	0,255,0
chr6	29761933	30031389	CNVR2829.7	1	.	29761933	29761933	0,255,0
chr6	29923588	29982956	CNVR2829.8	1	.	29923588	29923588	0,0,255
chr6	29927222	29927791	CNVR2829.10	1	.	29927222	29927222	0,255,0
chr6	29961611	29963630	P1_M_061510_6_667	1	.	29961611	29961611	255,0,255
chr6	29964601	29967350	P1_M_061510_6_668	1	.	29964601	29964601	255,0,255
chr6	29984611	29994930	P1_M_061510_6_675	1	.	29984611	29984611	255,0,255
chr6	30467601	30471298	CNVR2831.1	1	.	30467601	30467601	0,0,255
chr6	30469096	30472270	CNVR2831.3	1	.	30469096	30469096	0,0,255
chr6	30863725	30864365	CNVR2833.1	1	.	30863725	30863725	0,0,255
chr6	31090054	31097809	CNVR2834.1	1	.	31090054	31090054	0,255,0
chr6	31301098	31302438	P1_M_061510_6_681	1	.	31301098	31301098	255,0,255
chr6	31345003	31348296	CNVR2838.1	1	.	31345003	31345003	0,0,255
chr6	31383911	31387390	P2_M_061510_6_390	1	.	31383911	31383911	255,0,255
chr6	31393625	31459632	CNVR2841.12	1	.	31393625	31393625	0,0,255
chr6	31395810	31397416	CNVR2841.9	1	.	31395810	31395810	0,0,255
chr6	31397480	31398757	CNVR2841.18	1	.	31397480	31397480	0,0,255
chr6	31399993	31402027	P1_M_061510_6_8	1	.	31399993	31399993	255,0,255
chr6	31410786	31427174	CNVR2841.10	1	.	31410786	31410786	0,0,255
chr6	31410786	31412359	CNVR2841.19	1	.	31410786	31410786	0,255,0
chr6	31431746	31434066	CNVR2841.8	1	.	31431746	31431746	0,0,255
chr6	31432820	31433689	CNVR2841.23	1	.	31432820	31432820	0,0,255
chr6	31455949	31456566	CNVR2841.3	1	.	31455949	31455949	0,0,255
chr6	32055886	32060381	CNVR2843.4	1	.	32055886	32055886	0,255,0
chr6	32056101	32122019	CNVR2843.6	1	.	32056101	32056101	0,0,255
chr6	32066855	32093500	CNVR2843.3	1	.	32066855	32066855	0,0,255
chr6	32099567	32124504	CNVR2843.5	1	.	32099567	32099567	0,255,0
chr6	32253020	32256085	CNVR2844.1	1	.	32253020	32253020	0,0,255
chr6	32537894	32540555	CNVR2845.36	1	.	32537894	32537894	0,0,255
chr6	32551263	32563556	CNVR2845.8	1	.	32551263	32551263	0,0,255
chr6	32563011	32566025	G1KSVR.6_1	1	.	32563011	32563011	255,0,255
chr6	32576794	32582490	CNVR2845.2	1	.	32576794	32576794	0,0,255
chr6	32605333	32606452	CNVR2845.48	1	.	32605333	32605333	0,0,255
chr6	32613308	32702335	CNVR2845.24	1	.	32613308	32613308	0,0,255
chr6	32615622	32630694	CNVR2845.29	1	.	32615622	32615622	0,0,255
chr6	32645762	32656983	CNVR2845.4	1	.	32645762	32645762	0,255,0
chr6	32648132	32654185	CNVR2845.42	1	.	32648132	32648132	0,0,255
chr6	32657006	32658483	CNVR2845.11	1	.	32657006	32657006	0,0,255
chr6	32667857	32668772	CNVR2845.3	1	.	32667857	32667857	0,0,255
chr6	32688550	32689616	CNVR2845.58	1	.	32688550	32688550	0,255,0
chr6	32700119	32703088	CNVR2845.62	1	.	32700119	32700119	0,255,0
chr6	32702413	32704468	P2_M_061510_6_653	1	.	32702413	32702413	255,0,255
chr6	32708569	32715885	CNVR2845.63	1	.	32708569	32708569	0,255,0
chr6	32711728	32830605	CNVR2845.39	1	.	32711728	32711728	0,0,255
chr6	32711984	32887814	CNVR2845.20	1	.	32711984	32711984	0,0,255
chr6	32734034	32735154	CNVR2845.13	1	.	32734034	32734034	0,0,255
chr6	32735010	32772177	CNVR2845.31	1	.	32735010	32735010	0,0,255
chr6	32794268	32795159	CNVR2845.70	1	.	32794268	32794268	0,0,255
chr6	32858635	32859961	CNVR2845.71	1	.	32858635	32858635	0,0,255
chr6	32884689	32887814	CNVR2845.32	1	.	32884689	32884689	0,0,255
chr6	32886230	32887855	CNVR2845.16	1	.	32886230	32886230	0,0,255
chr6	33133036	33162398	CNVR2846.4	1	.	33133036	33133036	0,255,0
chr6	33156338	33162718	CNVR2846.3	1	.	33156338	33156338	0,255,0
chr6	33357063	33358398	CNVR2848.1	1	.	33357063	33357063	0,0,255
chr6	35862494	35874758	CNVR2861.1	1	.	35862494	35862494	0,255,0
chr6	36748154	36750160	CNVR2862.1	1	.	36748154	36748154	0,0,255
chr6	46412203	46415579	CNVR2882.1	1	.	46412203	46412203	0,255,0
chr6	47672699	47673663	CNVR2884.1	1	.	47672699	47672699	0,255,0
chr6	47672699	47674858	CNVR2884.2	1	.	47672699	47672699	0,255,0
chr6	52328121	52339351	CNVR2903.1	1	.	52328121	52328121	0,0,255
chr6	57640531	58195582	CNVR2920.5	1	.	57640531	57640531	0,0,255
chr6	57726662	57739915	CNVR2920.2	1	.	57726662	57726662	0,255,0
chr6	58069989	58135203	CNVR2920.3	1	.	58069989	58069989	0,0,255
chr6	58352054	58382297	CNVR2924.2	1	.	58352054	58352054	0,0,255
chr6	58357894	58377133	CNVR2924.1	1	.	58357894	58357894	0,0,255
chr6	58726284	58732164	CNVR2930.1	1	.	58726284	58726284	0,255,0
chr6	58881480	58888091	CNVR2931.1	1	.	58881480	58881480	0,0,255
chr6	58884728	58888091	CNVR2931.3	1	.	58884728	58884728	0,0,255
chr6	61938219	62186197	CNVR2932.2	1	.	61938219	61938219	0,0,255
chr6	67065450	67105637	P2_M_061510_6_431	1	.	67065450	67065450	255,0,255
chr6	69286825	69298730	CNVR2952.1	1	.	69286825	69286825	0,255,0
chr6	69744407	69748441	CNVR2954.1	1	.	69744407	69744407	0,255,0
chr6	74765644	74773575	CNVR2967.1	1	.	74765644	74765644	0,255,0
chr6	76212196	76217606	CNVR2970.1	1	.	76212196	76212196	0,255,0
chr6	81097041	81112106	CNVR2981.1	1	.	81097041	81097041	0,0,255
chr6	87403686	87408451	CNVR2989.1	1	.	87403686	87403686	0,255,0
chr6	100813539	100814199	CNVR3010.1	1	.	100813539	100813539	0,0,255
chr6	105012170	105050061	CNVR3021.1	1	.	105012170	105012170	0,255,0
chr6	113808504	113809828	CNVR3041.1	1	.	113808504	113808504	0,255,0
chr6	124474275	124512684	CNVR3061.1	1	.	124474275	124474275	0,255,0
chr6	128474463	128479266	CNVR3064.1	1	.	128474463	128474463	0,255,0
chr6	132060465	132078008	CNVR3068.1	1	.	132060465	132060465	0,0,255
chr6	132060994	132071264	CNVR3068.2	1	.	132060994	132060994	0,0,255
chr6	132749344	132754170	CNVR3071.1	1	.	132749344	132749344	0,255,0
chr6	139644291	139648841	P1_M_061510_6_369	1	.	139644291	139644291	255,0,255
chr6	143911071	143914070	CNVR3088.1	1	.	143911071	143911071	0,255,0
chr6	146775508	146780843	CNVR3093.1	1	.	146775508	146775508	0,0,255
chr6	148438181	148438864	CNVR3096.1	1	.	148438181	148438181	0,0,255
chr6	149670808	149675011	CNVR3100.1	1	.	149670808	149670808	0,255,0
chr6	150416978	150418278	CNVR3101.1	1	.	150416978	150416978	0,255,0
chr6	151548393	151550748	CNVR3104.2	1	.	151548393	151548393	0,255,0
chr6	152982962	152984545	CNVR3108.1	1	.	152982962	152982962	0,0,255
chr6	153966277	153974296	CNVR3111.1	1	.	153966277	153966277	0,255,0
chr6	155004305	155006292	P1_M_061510_6_625	1	.	155004305	155004305	255,0,255
chr6	157651440	157655375	CNVR3120.1	1	.	157651440	157651440	0,0,255
chr6	161647248	161648784	CNVR3136.3	1	.	161647248	161647248	0,0,255
chr6	161986915	161987580	CNVR3138.1	1	.	161986915	161986915	0,0,255
chr6	162503802	162506806	P1_M_061510_6_638	1	.	162503802	162503802	255,0,255
chr6	167718984	167720288	P1_M_061510_6_641	1	.	167718984	167718984	255,0,255
chr6	168076579	168341749	CNVR3170.2	1	.	168076579	168076579	0,255,0
chr6	168083696	168085901	CNVR3170.1	1	.	168083696	168083696	0,0,255
chr6	168312161	168312625	CNVR3170.4	1	.	168312161	168312161	0,255,0
chr6	168377284	168381839	CNVR3171.1	1	.	168377284	168377284	0,0,255
chr6	168459850	168461640	CNVR3174.1	1	.	168459850	168459850	0,0,255
chr6	168500020	168503534	CNVR3176.1	1	.	168500020	168500020	0,0,255
chr6	168703994	168706026	CNVR3180.1	1	.	168703994	168703994	0,0,255
chr6	168738681	168739146	CNVR3182.2	1	.	168738681	168738681	0,0,255
chr6	168754807	168759751	CNVR3183.1	1	.	168754807	168754807	0,0,255
chr6	168756118	168758177	CNVR3183.2	1	.	168756118	168756118	0,0,255
chr6	168981778	168983303	CNVR3186.1	1	.	168981778	168981778	0,0,255
chr6	169071169	169074802	CNVR3189.2	1	.	169071169	169071169	0,0,255
chr6	169267486	169271996	CNVR3192.1	1	.	169267486	169267486	0,0,255
chr6	169375147	169377202	CNVR3194.1	1	.	169375147	169375147	0,255,0
chr6	170324402	170329648	CNVR3201.1	1	.	170324402	170324402	0,0,255
chr6	170325492	170328281	CNVR3201.2	1	.	170325492	170325492	0,0,255
chr6	170370351	170372632	CNVR3202.1	1	.	170370351	170370351	51,255,255
chr6	170549391	170551333	CNVR3207.1	1	.	170549391	170549391	0,255,0
chr6	170608754	170611184	CNVR3208.1	1	.	170608754	170608754	0,0,255
chr6	170645852	170648148	CNVR3211.1	1	.	170645852	170645852	0,0,255
chr6	170776811	170896961	CNVR3213.2	1	.	170776811	170776811	0,0,255
chr6	170824239	170896961	CNVR3213.1	1	.	170824239	170824239	0,255,0
chr6	170862958	170896961	CNVR3213.4	1	.	170862958	170862958	0,0,255
chr6	170881425	170896961	CNVR3213.6	1	.	170881425	170881425	0,255,0
chr7	113023	116137	CNVR3214.1	1	.	113023	113023	0,0,255
chr7	149712	155450	CNVR3214.8	1	.	149712	149712	0,255,0
chr7	648871	649985	P2_M_061510_7_361	1	.	648871	648871	255,0,255
chr7	1121194	1123959	CNVR3234.1	1	.	1121194	1121194	0,0,255
chr7	1822496	1830007	CNVR3242.1	1	.	1822496	1822496	0,255,0
chr7	1908860	1912266	CNVR3243.1	1	.	1908860	1908860	0,0,255
chr7	2383615	2384315	CNVR3247.2	1	.	2383615	2383615	0,0,255
chr7	2383720	2384925	CNVR3247.1	1	.	2383720	2383720	0,0,255
chr7	2931873	2932413	CNVR3249.1	1	.	2931873	2931873	0,0,255
chr7	3981795	3984099	CNVR3257.1	1	.	3981795	3981795	0,0,255
chr7	4125653	4126691	CNVR3260.2	1	.	4125653	4125653	0,255,0
chr7	6104164	6105603	P1_M_061510_7_370	1	.	6104164	6104164	255,0,255
chr7	7011921	7020505	CNVR3272.2	1	.	7011921	7011921	0,255,0
chr7	8197164	8203083	CNVR3275.1	1	.	8197164	8197164	0,0,255
chr7	8793032	8832731	CNVR3277.1	1	.	8793032	8793032	0,255,0
chr7	8959411	8960959	CNVR3278.1	1	.	8959411	8959411	0,0,255
chr7	9487926	9490459	CNVR3280.1	1	.	9487926	9487926	0,0,255
chr7	10595271	10596429	CNVR3282.1	1	.	10595271	10595271	51,255,255
chr7	11569288	11570811	CNVR3284.1	1	.	11569288	11569288	0,0,255
chr7	11887068	11889356	P1_M_061510_7_883	1	.	11887068	11887068	255,0,255
chr7	11982759	11985206	CNVR3288.1	1	.	11982759	11982759	0,0,255
chr7	14217213	14218690	CNVR3297.1	1	.	14217213	14217213	0,0,255
chr7	16666668	16668777	CNVR3305.1	1	.	16666668	16666668	0,255,0
chr7	17811012	17811944	CNVR3308.1	1	.	17811012	17811012	0,255,0
chr7	24877600	24878155	CNVR3323.1	1	.	24877600	24877600	0,255,0
chr7	25327082	25329095	CNVR3324.1	1	.	25327082	25327082	0,0,255
chr7	25607877	25608561	CNVR3326.1	1	.	25607877	25607877	51,255,255
chr7	27379092	27379578	CNVR3332.1	1	.	27379092	27379092	0,0,255
chr7	28916105	28916727	CNVR3336.1	1	.	28916105	28916105	0,255,0
chr7	29638482	29654212	CNVR3337.3	1	.	29638482	29638482	0,255,0
chr7	29681532	29683918	CNVR3337.4	1	.	29681532	29681532	0,255,0
chr7	32516239	32517684	CNVR3344.1	1	.	32516239	32516239	0,0,255
chr7	35050406	35052889	CNVR3350.1	1	.	35050406	35050406	0,0,255
chr7	38251784	38277712	CNVR3353.1	1	.	38251784	38251784	0,0,255
chr7	43591429	43598530	CNVR3360.1	1	.	43591429	43591429	0,255,0
chr7	43967223	44048021	CNVR3361.1	1	.	43967223	43967223	0,0,255
chr7	47056105	47059180	CNVR3372.1	1	.	47056105	47056105	0,255,0
chr7	48551969	48562717	CNVR3375.1	1	.	48551969	48551969	0,255,0
chr7	50075343	50076699	CNVR3378.1	1	.	50075343	50075343	0,255,0
chr7	50546252	50546443	P1_M_061510_7_783	1	.	50546252	50546252	160,32,240
chr7	51375841	51376007	P1_M_061510_7_407	1	.	51375841	51375841	160,32,240
chr7	51554785	51580274	P2_M_061510_7_434	1	.	51554785	51554785	160,32,240
chr7	51562621	51571221	CNVR3383.2	1	.	51562621	51562621	0,255,0
chr7	51563094	51566183	P2_M_061510_7_632	1	.	51563094	51563094	255,0,255
chr7	52697597	52712801	CNVR3388.1	1	.	52697597	52697597	0,255,0
chr7	55201497	55202826	CNVR3396.1	1	.	55201497	55201497	51,255,255
chr7	56398061	56410335	CNVR3399.3	1	.	56398061	56398061	0,0,255
chr7	56831019	56864221	CNVR3402.2	1	.	56831019	56831019	0,0,255
chr7	57555298	57561117	P2_M_061510_7_611	1	.	57555298	57555298	255,0,255
chr7	57737500	57780156	CNVR3407.1	1	.	57737500	57737500	0,0,255
chr7	57885899	57918335	CNVR3409.1	1	.	57885899	57885899	0,0,255
chr7	57944220	58058160	CNVR3410.1	1	.	57944220	57944220	0,255,0
chr7	61096091	61249294	CNVR3411.2	1	.	61096091	61096091	0,0,255
chr7	61277371	61617339	P2_M_061510_7_714	1	.	61277371	61277371	255,0,255
chr7	61376721	61397086	CNVR3412.1	1	.	61376721	61376721	51,255,255
chr7	61416467	61442407	CNVR3413.1	1	.	61416467	61416467	0,0,255
chr7	61604839	61615571	CNVR3415.2	1	.	61604839	61604839	0,0,255
chr7	61608481	62270454	CNVR3415.4	1	.	61608481	61608481	0,255,0
chr7	61610527	61612756	CNVR3415.3	1	.	61610527	61610527	0,0,255
chr7	61754363	61756186	CNVR3415.7	1	.	61754363	61754363	0,255,0
chr7	61799847	62097673	CNVR3415.8	1	.	61799847	61799847	0,255,0
chr7	62617287	62623191	CNVR3416.1	1	.	62617287	62617287	0,255,0
chr7	62957213	62966216	CNVR3418.1	1	.	62957213	62957213	0,255,0
chr7	63984049	63985084	CNVR3424.1	1	.	63984049	63984049	0,255,0
chr7	64187507	64205734	CNVR3426.3	1	.	64187507	64187507	0,0,255
chr7	64194414	64202245	CNVR3426.5	1	.	64194414	64194414	0,255,0
chr7	64515314	64596817	CNVR3428.1	1	.	64515314	64515314	0,255,0
chr7	64881002	64930724	CNVR3431.1	1	.	64881002	64881002	0,0,255
chr7	66121631	66124181	CNVR3435.1	1	.	66121631	66121631	0,255,0
chr7	66373415	66405265	CNVR3437.2	1	.	66373415	66373415	0,0,255
chr7	71682534	71684330	CNVR3447.1	1	.	71682534	71682534	0,255,0
chr7	72109310	72170461	CNVR3450.1	1	.	72109310	72109310	0,0,255
chr7	73780449	73826244	SEGDUP:chr7.1	1	.	73780449	73780449	51,255,255
chr7	73826245	73841595	NCF1	1	.	73826245	73826245	51,255,255
chr7	73841596	73886439	SEGDUP:chr7.2	1	.	73841596	73841596	51,255,255
chr7	73940096	73973516	CNVR3452.1	1	.	73940096	73940096	0,0,255
chr7	74110266	74111636	CNVR3453.1	1	.	74110266	74110266	0,255,0
chr7	74331827	74353380	CNVR3454.1	1	.	74331827	74331827	0,0,255
chr7	74610644	74612042	CNVR3455.1	1	.	74610644	74610644	0,255,0
chr7	74742171	74830146	CNVR3456.1	1	.	74742171	74742171	0,0,255
chr7	74953470	74982353	CNVR3457.2	1	.	74953470	74953470	0,0,255
chr7	74956939	74975344	CNVR3457.1	1	.	74956939	74956939	0,0,255
chr7	75191996	75205991	CNVR3458.1	1	.	75191996	75191996	0,255,0
chr7	75898835	75982664	CNVR3462.1	1	.	75898835	75898835	0,255,0
chr7	75994170	76011969	CNVR3463.3	1	.	75994170	75994170	0,0,255
chr7	76476432	76511167	CNVR3463.9	1	.	76476432	76476432	0,0,255
chr7	76477789	76535619	CNVR3463.1	1	.	76477789	76477789	0,0,255
chr7	76511926	76535890	CNVR3463.7	1	.	76511926	76511926	0,0,255
chr7	76540199	76546088	CNVR3464.1	1	.	76540199	76540199	0,255,0
chr7	76607603	76624698	CNVR3465.2	1	.	76607603	76607603	0,255,0
chr7	87506762	87510806	CNVR3479.1	1	.	87506762	87506762	0,255,0
chr7	88360038	88568802	CNVR3481.1	1	.	88360038	88360038	0,0,255
chr7	89357422	89369397	CNVR3484.2	1	.	89357422	89357422	0,255,0
chr7	89358052	89363644	CNVR3484.1	1	.	89358052	89358052	0,255,0
chr7	92832249	92838789	CNVR3492.1	1	.	92832249	92832249	0,255,0
chr7	93164739	93170322	CNVR3494.1	1	.	93164739	93164739	0,255,0
chr7	99736139	99771965	CNVR3508.1	1	.	99736139	99736139	0,0,255
chr7	100179184	100181243	P1_M_061510_7_235	1	.	100179184	100179184	255,0,255
chr7	100387570	100402171	CNVR3510.2	1	.	100387570	100387570	0,255,0
chr7	100421381	100421956	CNVR3511.2	1	.	100421381	100421381	0,0,255
chr7	100787549	100799680	CNVR3513.1	1	.	100787549	100787549	0,0,255
chr7	100905224	100905705	CNVR3514.1	1	.	100905224	100905224	0,255,0
chr7	101769136	101786020	CNVR3517.1	1	.	101769136	101769136	0,0,255
chr7	101900371	102119100	CNVR3518.1	1	.	101900371	101900371	0,0,255
chr7	102135311	102152748	CNVR3519.1	1	.	102135311	102135311	0,255,0
chr7	102587705	102588625	CNVR3521.1	1	.	102587705	102587705	0,0,255
chr7	110809909	110887301	CNVR3532.2	1	.	110809909	110809909	0,0,255
chr7	111019447	111020231	CNVR3533.1	1	.	111019447	111019447	0,255,0
chr7	115820467	115821550	CNVR3540.1	1	.	115820467	115820467	0,255,0
chr7	118932023	118933014	CNVR3545.1	1	.	118932023	118932023	0,255,0
chr7	126301909	126320398	CNVR3561.1	1	.	126301909	126301909	0,255,0
chr7	127002221	127004934	CNVR3563.1	1	.	127002221	127002221	0,255,0
chr7	128557502	128559173	CNVR3566.1	1	.	128557502	128557502	0,255,0
chr7	131210987	131213087	CNVR3571.1	1	.	131210987	131210987	0,0,255
chr7	131425039	131431154	CNVR3572.1	1	.	131425039	131425039	0,255,0
chr7	133919239	133956547	CNVR3575.1	1	.	133919239	133919239	0,255,0
chr7	137582521	137583245	CNVR3580.1	1	.	137582521	137582521	0,255,0
chr7	139521939	139523482	CNVR3583.1	1	.	139521939	139521939	0,255,0
chr7	139835670	139836574	P1_M_061510_7_30	1	.	139835670	139835670	255,0,255
chr7	141388076	141440859	CNVR3585.3	1	.	141388076	141388076	0,255,0
chr7	141432799	141433360	CNVR3585.1	1	.	141432799	141432799	0,255,0
chr7	141688860	141720506	CNVR3586.1	1	.	141688860	141688860	0,255,0
chr7	141692622	141702982	CNVR3586.2	1	.	141692622	141692622	0,255,0
chr7	141949422	141956968	CNVR3588.1	1	.	141949422	141949422	0,255,0
chr7	141966862	142006433	P1_M_061510_7_519	1	.	141966862	141966862	255,0,255
chr7	142194021	142204412	CNVR3590.1	1	.	142194021	142194021	0,0,255
chr7	142582346	142593479	CNVR3593.1	1	.	142582346	142582346	0,255,0
chr7	142926646	143202833	CNVR3594.2	1	.	142926646	142926646	0,0,255
chr7	142928256	143056398	CNVR3594.1	1	.	142928256	142928256	0,0,255
chr7	143069709	143203524	CNVR3594.3	1	.	143069709	143069709	0,255,0
chr7	143508409	143705516	CNVR3598.4	1	.	143508409	143508409	0,0,255
chr7	143508477	143541289	CNVR3598.3	1	.	143508477	143508477	0,0,255
chr7	143515120	143593421	CNVR3598.7	1	.	143515120	143515120	0,0,255
chr7	143526233	143539578	CNVR3598.8	1	.	143526233	143526233	0,0,255
chr7	143539578	143541360	CNVR3598.2	1	.	143539578	143539578	0,255,0
chr7	143582523	143594014	CNVR3598.6	1	.	143582523	143582523	0,0,255
chr7	143600273	143613567	CNVR3598.9	1	.	143600273	143600273	0,0,255
chr7	143624316	143665847	CNVR3598.10	1	.	143624316	143624316	0,0,255
chr7	143665697	143705777	CNVR3598.5	1	.	143665697	143665697	0,0,255
chr7	143692626	143705959	CNVR3598.11	1	.	143692626	143692626	0,0,255
chr7	146913392	146916078	CNVR3608.2	1	.	146913392	146913392	0,0,255
chr7	151729763	151744103	CNVR3619.1	1	.	151729763	151729763	0,0,255
chr7	154082749	154087087	CNVR3632.2	1	.	154082749	154082749	0,0,255
chr7	154562533	154563998	CNVR3635.1	1	.	154562533	154562533	51,255,255
chr7	154828318	154834307	CNVR3637.1	1	.	154828318	154828318	0,0,255
chr7	154831382	154836417	CNVR3637.4	1	.	154831382	154831382	51,255,255
chr7	155639348	155641439	CNVR3640.1	1	.	155639348	155639348	0,0,255
chr7	155991340	156006660	CNVR3641.1	1	.	155991340	155991340	0,255,0
chr7	156079842	156087139	CNVR3642.1	1	.	156079842	156079842	0,255,0
chr7	157132234	157135984	CNVR3645.1	1	.	157132234	157132234	0,0,255
chr7	157216647	157219772	CNVR3647.1	1	.	157216647	157216647	0,0,255
chr7	157232197	157235332	CNVR3648.1	1	.	157232197	157232197	51,255,255
chr7	157342733	157345568	CNVR3649.1	1	.	157342733	157342733	0,255,0
chr7	157412405	157413315	CNVR3650.1	1	.	157412405	157412405	0,0,255
chr7	157425869	157427130	CNVR3651.1	1	.	157425869	157425869	51,255,255
chr7	157426195	157426790	CNVR3651.2	1	.	157426195	157426195	0,0,255
chr7	157632220	157635484	CNVR3657.1	1	.	157632220	157632220	0,0,255
chr7	157814315	157828171	CNVR3664.1	1	.	157814315	157814315	0,0,255
chr7	158006759	158010154	CNVR3670.2	1	.	158006759	158006759	0,0,255
chr7	158007079	158008019	CNVR3670.1	1	.	158007079	158007079	0,0,255
chr7	158214682	158216241	CNVR3674.3	1	.	158214682	158214682	0,255,0
chr7	158400495	158403216	CNVR3676.1	1	.	158400495	158400495	0,0,255
chr7	158637672	158638267	CNVR3680.1	1	.	158637672	158637672	0,0,255
chr7	158688133	158689233	CNVR3681.1	1	.	158688133	158688133	0,0,255
chr7	158691593	158692141	P2_M_061510_7_41	1	.	158691593	158691593	255,0,255
chr7	158810149	158815458	CNVR3683.1	1	.	158810149	158810149	0,255,0
chr8	73	11894	CNVR3684.1	1	.	73	73	0,0,255
chr8	73	69014	CNVR3684.4	1	.	73	73	0,0,255
chr8	35430	36260	CNVR3684.9	1	.	35430	35430	0,0,255
chr8	63134	105991	CNVR3684.10	1	.	63134	63134	0,0,255
chr8	66830	145180	CNVR3684.5	1	.	66830	66830	0,0,255
chr8	222152	223442	CNVR3685.1	1	.	222152	222152	0,0,255
chr8	314452	317471	CNVR3686.1	1	.	314452	314452	0,255,0
chr8	327542	376235	CNVR3687.1	1	.	327542	327542	0,0,255
chr8	569277	571467	CNVR3688.1	1	.	569277	569277	0,0,255
chr8	917788	919133	CNVR3696.1	1	.	917788	917788	0,0,255
chr8	930181	931097	CNVR3697.2	1	.	930181	930181	0,0,255
chr8	930397	930942	CNVR3697.1	1	.	930397	930397	0,0,255
chr8	1310463	1311903	CNVR3707.1	1	.	1310463	1310463	0,0,255
chr8	1328411	1343190	P2_M_061510_8_18	1	.	1328411	1328411	255,0,255
chr8	1396530	1398235	CNVR3711.1	1	.	1396530	1396530	0,0,255
chr8	1496892	1499342	CNVR3713.1	1	.	1496892	1496892	0,0,255
chr8	1561212	1562469	CNVR3716.3	1	.	1561212	1561212	0,0,255
chr8	1822836	1828340	CNVR3721.1	1	.	1822836	1822836	51,255,255
chr8	1822986	1826196	CNVR3721.2	1	.	1822986	1822986	0,0,255
chr8	1824411	1825771	CNVR3721.3	1	.	1824411	1824411	0,0,255
chr8	2021003	2021753	CNVR3726.1	1	.	2021003	2021003	0,0,255
chr8	2304312	2310912	CNVR3735.2	1	.	2304312	2304312	0,0,255
chr8	2326916	2327793	CNVR3736.1	1	.	2326916	2326916	0,0,255
chr8	2575570	2580452	CNVR3737.1	1	.	2575570	2575570	0,255,0
chr8	3776521	3777688	CNVR3748.2	1	.	3776521	3776521	0,255,0
chr8	4436540	4437179	CNVR3754.1	1	.	4436540	4436540	0,0,255
chr8	4940449	4950296	CNVR3756.1	1	.	4940449	4940449	0,0,255
chr8	5737792	5752808	CNVR3762.1	1	.	5737792	5737792	0,0,255
chr8	5868728	5870179	CNVR3763.2	1	.	5868728	5868728	0,0,255
chr8	6091724	6092467	CNVR3764.1	1	.	6091724	6091724	0,0,255
chr8	6813531	6867208	CNVR3769.1	1	.	6813531	6813531	0,0,255
chr8	7053465	7461991	CNVR3771.8	1	.	7053465	7053465	0,0,255
chr8	7098383	7145917	CNVR3771.5	1	.	7098383	7098383	0,0,255
chr8	7146050	7187942	CNVR3771.13	1	.	7146050	7146050	0,0,255
chr8	7175157	7188041	CNVR3771.1	1	.	7175157	7175157	0,0,255
chr8	7187842	7342783	CNVR3771.10	1	.	7187842	7187842	0,255,0
chr8	7187842	7461991	CNVR3771.4	1	.	7187842	7187842	0,255,0
chr8	7352315	7431157	CNVR3771.2	1	.	7352315	7352315	0,0,255
chr8	7390723	7432042	CNVR3771.3	1	.	7390723	7390723	0,0,255
chr8	7409201	7414330	P2_M_061510_8_346	1	.	7409201	7409201	255,0,255
chr8	7430877	7461991	CNVR3771.15	1	.	7430877	7430877	0,0,255
chr8	7562393	7606470	CNVR3772.15	1	.	7562393	7562393	0,0,255
chr8	7562393	7931319	CNVR3772.4	1	.	7562393	7562393	0,0,255
chr8	7562393	8135520	CNVR3772.6	1	.	7562393	7562393	0,0,255
chr8	7669557	7797026	CNVR3772.8	1	.	7669557	7669557	0,255,0
chr8	7669762	7904302	CNVR3772.10	1	.	7669762	7669762	0,0,255
chr8	7722569	7862391	CNVR3772.13	1	.	7722569	7722569	0,0,255
chr8	7814111	7828040	G1KSVR.8_1	1	.	7814111	7814111	255,0,255
chr8	7853135	7861616	CNVR3772.16	1	.	7853135	7853135	0,0,255
chr8	7861701	7875159	CNVR3772.1	1	.	7861701	7861701	0,0,255
chr8	7869963	7872437	P1_M_061510_8_16	1	.	7869963	7869963	255,0,255
chr8	7904302	7929174	CNVR3772.3	1	.	7904302	7904302	0,0,255
chr8	7928904	8156973	CNVR3772.17	1	.	7928904	7928904	0,0,255
chr8	8066180	8125752	CNVR3772.5	1	.	8066180	8066180	0,0,255
chr8	8323769	8328247	CNVR3773.1	1	.	8323769	8323769	0,255,0
chr8	8371841	8386065	CNVR3774.1	1	.	8371841	8371841	0,0,255
chr8	11983401	12099266	CNVR3785.5	1	.	11983401	11983401	0,0,255
chr8	12018353	12054729	CNVR3785.6	1	.	12018353	12018353	0,0,255
chr8	12023023	12072426	CNVR3785.2	1	.	12023023	12023023	0,0,255
chr8	12023118	12035489	CNVR3785.1	1	.	12023118	12023118	0,0,255
chr8	12023203	12099266	CNVR3785.3	1	.	12023203	12023203	0,0,255
chr8	12052176	12074231	CNVR3785.7	1	.	12052176	12052176	0,0,255
chr8	12064764	12072506	CNVR3785.4	1	.	12064764	12064764	0,0,255
chr8	12199406	12597502	CNVR3786.4	1	.	12199406	12199406	0,0,255
chr8	12240103	12321687	CNVR3786.7	1	.	12240103	12240103	0,0,255
chr8	12250201	12276430	P2_M_061510_8_300	1	.	12250201	12250201	255,0,255
chr8	12264620	12276249	CNVR3786.13	1	.	12264620	12264620	0,0,255
chr8	12275769	12284550	CNVR3786.1	1	.	12275769	12275769	0,0,255
chr8	12277919	12282956	CNVR3786.14	1	.	12277919	12277919	0,0,255
chr8	12284325	12321687	CNVR3786.9	1	.	12284325	12284325	0,0,255
chr8	12284371	12290523	CNVR3786.15	1	.	12284371	12284371	0,0,255
chr8	12284649	12286051	CNVR3786.6	1	.	12284649	12284649	0,0,255
chr8	12295653	12321787	CNVR3786.10	1	.	12295653	12295653	0,0,255
chr8	12312874	12322432	CNVR3786.2	1	.	12312874	12312874	0,0,255
chr8	17624937	17626103	CNVR3804.1	1	.	17624937	17624937	0,255,0
chr8	19417711	19420896	CNVR3812.1	1	.	19417711	19417711	0,0,255
chr8	21212033	21216058	CNVR3817.1	1	.	21212033	21212033	0,255,0
chr8	25633694	25649822	CNVR3835.1	1	.	25633694	25633694	0,255,0
chr8	30997741	30998995	CNVR3845.1	1	.	30997741	30997741	0,0,255
chr8	38696313	38707037	CNVR3858.1	1	.	38696313	38696313	0,0,255
chr8	40004834	40009568	CNVR3860.1	1	.	40004834	40004834	0,255,0
chr8	43750503	43755226	CNVR3867.1	1	.	43750503	43750503	0,255,0
chr8	47318906	47321974	CNVR3871.1	1	.	47318906	47318906	0,255,0
chr8	47491810	47496940	CNVR3873.1	1	.	47491810	47491810	0,255,0
chr8	47643059	47665068	CNVR3875.1	1	.	47643059	47643059	0,255,0
chr8	51345445	51358248	CNVR3883.1	1	.	51345445	51345445	0,255,0
chr8	52186312	52196426	CNVR3886.1	1	.	52186312	52186312	0,0,255
chr8	52186317	52186785	P2_M_061510_8_385	1	.	52186317	52186317	255,0,255
chr8	54059188	54059754	CNVR3888.1	1	.	54059188	54059188	0,255,0
chr8	57211191	57261088	CNVR3896.1	1	.	57211191	57211191	0,255,0
chr8	58247752	58297222	CNVR3898.5	1	.	58247752	58247752	0,0,255
chr8	62543127	62549882	CNVR3905.1	1	.	62543127	62543127	0,255,0
chr8	66254405	66257162	CNVR3914.1	1	.	66254405	66254405	0,255,0
chr8	69852323	69852800	CNVR3922.1	1	.	69852323	69852323	0,255,0
chr8	70482794	70487757	CNVR3923.1	1	.	70482794	70482794	0,255,0
chr8	71020905	71027198	CNVR3925.1	1	.	71020905	71020905	0,255,0
chr8	75738134	76087773	CNVR3936.3	1	.	75738134	75738134	0,255,0
chr8	79340735	79350317	P1_M_061510_8_746	1	.	79340735	79340735	255,0,255
chr8	82155383	82155897	CNVR3945.1	1	.	82155383	82155383	0,255,0
chr8	86739587	86763666	CNVR3955.1	1	.	86739587	86739587	0,0,255
chr8	86851058	86911198	CNVR3956.1	1	.	86851058	86851058	0,0,255
chr8	95794465	95796334	CNVR3971.1	1	.	95794465	95794465	0,255,0
chr8	96521277	96521957	CNVR3975.1	1	.	96521277	96521277	0,0,255
chr8	100004702	100005651	CNVR3984.1	1	.	100004702	100004702	0,255,0
chr8	103357273	103358029	CNVR3991.1	1	.	103357273	103357273	0,255,0
chr8	107605003	107616225	CNVR4003.1	1	.	107605003	107605003	0,255,0
chr8	109172224	109180432	CNVR4008.1	1	.	109172224	109172224	0,0,255
chr8	112621507	112623467	CNVR4016.1	1	.	112621507	112621507	0,255,0
chr8	115147611	115149915	P2_M_061510_8_511	1	.	115147611	115147611	255,0,255
chr8	118943234	118944799	CNVR4026.1	1	.	118943234	118943234	0,255,0
chr8	120178246	120181094	CNVR4030.1	1	.	120178246	120178246	0,255,0
chr8	129825984	129835558	CNVR4046.2	1	.	129825984	129825984	0,255,0
chr8	129928510	129931559	CNVR4047.1	1	.	129928510	129928510	0,255,0
chr8	131130357	131131807	CNVR4050.1	1	.	131130357	131130357	0,0,255
chr8	135543238	135549161	CNVR4061.1	1	.	135543238	135543238	0,0,255
chr8	135578810	135581105	CNVR4062.1	1	.	135578810	135578810	0,0,255
chr8	138886305	138888555	CNVR4072.1	1	.	138886305	138886305	0,255,0
chr8	139242867	139244307	CNVR4076.1	1	.	139242867	139242867	0,255,0
chr8	140672973	140676202	CNVR4081.1	1	.	140672973	140672973	0,255,0
chr8	142414375	142415165	CNVR4088.1	1	.	142414375	142414375	0,0,255
chr8	143395378	143396678	CNVR4099.1	1	.	143395378	143395378	0,255,0
chr8	143838184	143839761	CNVR4102.1	1	.	143838184	143838184	0,0,255
chr8	144814698	144815358	CNVR4115.1	1	.	144814698	144814698	0,0,255
chr8	144819132	144820572	CNVR4116.1	1	.	144819132	144819132	0,0,255
chr8	144822937	144823717	CNVR4117.1	1	.	144822937	144822937	0,0,255
chr8	145545294	145545814	CNVR4123.1	1	.	145545294	145545294	0,255,0
chr8	145574501	145578651	CNVR4124.1	1	.	145574501	145574501	0,0,255
chr8	145688500	145691595	CNVR4126.1	1	.	145688500	145688500	0,255,0
chr9	485	38531	CNVR4134.1	1	.	485	485	0,0,255
chr9	485	15682	CNVR4134.3	1	.	485	485	0,0,255
chr9	603917	604752	CNVR4141.1	1	.	603917	603917	0,0,255
chr9	1153464	1153990	CNVR4144.1	1	.	1153464	1153464	0,0,255
chr9	1629550	1630161	CNVR4146.1	1	.	1629550	1629550	0,0,255
chr9	1706975	1710283	CNVR4147.1	1	.	1706975	1706975	0,255,0
chr9	1708048	1709043	CNVR4147.2	1	.	1708048	1708048	0,0,255
chr9	2137672	2141522	P1_M_061510_9_292	1	.	2137672	2137672	255,0,255
chr9	4644974	4646940	CNVR4158.1	1	.	4644974	4644974	0,255,0
chr9	6003304	6004308	CNVR4164.2	1	.	6003304	6003304	0,255,0
chr9	6653209	6660913	CNVR4165.1	1	.	6653209	6653209	0,0,255
chr9	6698621	6700751	P1_M_061510_9_296	1	.	6698621	6698621	255,0,255
chr9	7050286	7051750	CNVR4169.1	1	.	7050286	7050286	0,0,255
chr9	7372366	7374742	CNVR4170.1	1	.	7372366	7372366	0,255,0
chr9	9507036	9507778	CNVR4177.1	1	.	9507036	9507036	0,0,255
chr9	10010070	10012636	CNVR4179.1	1	.	10010070	10010070	0,255,0
chr9	10821583	10824501	CNVR4182.1	1	.	10821583	10821583	0,0,255
chr9	11620285	11672559	CNVR4188.1	1	.	11620285	11620285	0,255,0
chr9	12358573	12359413	CNVR4189.1	1	.	12358573	12358573	0,0,255
chr9	19263398	19264277	CNVR4204.1	1	.	19263398	19263398	0,255,0
chr9	23900743	23906185	CNVR4214.1	1	.	23900743	23900743	0,255,0
chr9	28651946	28655145	CNVR4225.1	1	.	28651946	28651946	0,255,0
chr9	35362369	35365249	CNVR4245.1	1	.	35362369	35362369	0,255,0
chr9	36464260	36465071	P1_M_061510_9_331	1	.	36464260	36464260	255,0,255
chr9	38765681	38863964	CNVR4261.3	1	.	38765681	38765681	0,255,0
chr9	38851399	38864680	CNVR4261.1	1	.	38851399	38851399	0,255,0
chr9	39423607	39495148	CNVR4264.1	1	.	39423607	39423607	0,255,0
chr9	39427162	39434754	CNVR4264.2	1	.	39427162	39427162	0,255,0
chr9	39569959	39579952	CNVR4265.1	1	.	39569959	39569959	0,255,0
chr9	39577568	39578613	CNVR4265.2	1	.	39577568	39577568	0,255,0
chr9	39703727	39800345	CNVR4267.1	1	.	39703727	39703727	0,0,255
chr9	40014824	40222966	CNVR4270.4	1	.	40014824	40014824	0,0,255
chr9	40054870	40056750	CNVR4270.2	1	.	40054870	40054870	0,0,255
chr9	40335103	40415791	CNVR4271.1	1	.	40335103	40335103	0,0,255
chr9	40363590	40365824	CNVR4271.2	1	.	40363590	40363590	0,0,255
chr9	40649379	40669167	CNVR4273.1	1	.	40649379	40649379	0,0,255
chr9	41041385	41045080	CNVR4276.1	1	.	41041385	41041385	0,0,255
chr9	41082379	41108236	CNVR4277.1	1	.	41082379	41082379	0,0,255
chr9	41338569	41355744	CNVR4278.1	1	.	41338569	41338569	0,0,255
chr9	41960466	41966025	G1KSVR.9_1	1	.	41960466	41960466	255,0,255
chr9	41961482	42332096	CNVR4283.1	1	.	41961482	41961482	0,0,255
chr9	41966175	41967044	CNVR4283.4	1	.	41966175	41966175	0,0,255
chr9	42439948	42449483	CNVR4284.1	1	.	42439948	42439948	0,0,255
chr9	43032278	43042358	CNVR4286.1	1	.	43032278	43032278	0,0,255
chr9	43340261	43385735	P1_M_061510_9_690	1	.	43340261	43340261	255,0,255
chr9	43362360	43366047	CNVR4290.1	1	.	43362360	43362360	0,0,255
chr9	43405676	43421776	CNVR4291.2	1	.	43405676	43405676	0,255,0
chr9	43408551	43409772	CNVR4291.1	1	.	43408551	43408551	0,255,0
chr9	43444511	43445930	P1_M_061510_9_466	1	.	43444511	43444511	255,0,255
chr9	43503301	43515930	P2_M_061510_9_301	1	.	43503301	43503301	255,0,255
chr9	43632017	43782888	CNVR4294.1	1	.	43632017	43632017	0,255,0
chr9	43639702	43665260	CNVR4294.2	1	.	43639702	43639702	0,255,0
chr9	43705601	43712430	P2_M_061510_9_311	1	.	43705601	43705601	255,0,255
chr9	43834501	43886530	P2_M_061510_9_321	1	.	43834501	43834501	255,0,255
chr9	44183083	44219118	CNVR4297.1	1	.	44183083	44183083	0,0,255
chr9	44183083	44266724	CNVR4297.2	1	.	44183083	44183083	0,0,255
chr9	44197218	44375254	CNVR4297.3	1	.	44197218	44197218	0,0,255
chr9	44247490	44262623	CNVR4297.4	1	.	44247490	44247490	0,255,0
chr9	44451894	44453585	CNVR4300.1	1	.	44451894	44451894	0,0,255
chr9	44520970	44524451	CNVR4300.5	1	.	44520970	44520970	0,0,255
chr9	44565338	44574660	CNVR4300.2	1	.	44565338	44565338	0,255,0
chr9	44666667	44814086	CNVR4301.1	1	.	44666667	44666667	0,0,255
chr9	44666667	44703934	CNVR4301.3	1	.	44666667	44666667	0,0,255
chr9	44667352	44674180	CNVR4301.2	1	.	44667352	44667352	0,255,0
chr9	44816480	44848258	CNVR4302.2	1	.	44816480	44816480	0,0,255
chr9	44927260	44937519	CNVR4303.2	1	.	44927260	44927260	0,0,255
chr9	44932263	44932883	CNVR4303.3	1	.	44932263	44932263	0,0,255
chr9	44932368	44933624	CNVR4303.4	1	.	44932368	44932368	0,0,255
chr9	45042298	45190128	CNVR4304.1	1	.	45042298	45042298	0,0,255
chr9	45108988	45175101	CNVR4304.3	1	.	45108988	45108988	0,255,0
chr9	45163595	45175211	CNVR4304.2	1	.	45163595	45163595	0,0,255
chr9	45165151	45189671	CNVR4304.4	1	.	45165151	45165151	0,0,255
chr9	45331139	45332844	CNVR4305.5	1	.	45331139	45331139	0,0,255
chr9	45455040	45511994	CNVR4305.6	1	.	45455040	45455040	0,0,255
chr9	45616175	45624352	CNVR4305.1	1	.	45616175	45616175	0,0,255
chr9	46015041	46018746	CNVR4306.1	1	.	46015041	46015041	0,0,255
chr9	46265527	46268934	CNVR4307.1	1	.	46265527	46265527	0,0,255
chr9	46401081	46484271	CNVR4308.1	1	.	46401081	46401081	0,0,255
chr9	46559545	46652242	CNVR4309.3	1	.	46559545	46559545	0,0,255
chr9	46575901	46591330	P2_M_061510_9_355	1	.	46575901	46575901	255,0,255
chr9	65207526	65658150	CNVR4312.5	1	.	65207526	65207526	0,0,255
chr9	65266923	65290797	CNVR4312.4	1	.	65266923	65266923	0,0,255
chr9	65357601	65365730	P2_M_061510_9_373	1	.	65357601	65357601	255,0,255
chr9	66205599	66218229	CNVR4314.2	1	.	66205599	66205599	0,0,255
chr9	66329081	66353976	CNVR4315.1	1	.	66329081	66329081	0,0,255
chr9	67146877	67161190	CNVR4319.3	1	.	67146877	67146877	0,0,255
chr9	67267001	67275430	P2_M_061510_9_400	1	.	67267001	67267001	255,0,255
chr9	67376794	67384266	CNVR4319.2	1	.	67376794	67376794	0,0,255
chr9	67380901	67381916	CNVR4319.4	1	.	67380901	67380901	0,0,255
chr9	67627850	67796443	CNVR4322.1	1	.	67627850	67627850	0,0,255
chr9	67788446	67790156	CNVR4322.7	1	.	67788446	67788446	0,0,255
chr9	67901204	67903927	P2_M_061510_9_528	1	.	67901204	67901204	255,0,255
chr9	69797264	69975213	CNVR4329.1	1	.	69797264	69797264	0,0,255
chr9	69885426	69887066	CNVR4329.5	1	.	69885426	69885426	0,0,255
chr9	72631918	72634542	CNVR4335.2	1	.	72631918	72631918	0,255,0
chr9	72632931	72634542	CNVR4335.1	1	.	72632931	72632931	0,0,255
chr9	74994044	75000199	CNVR4339.1	1	.	74994044	74994044	0,255,0
chr9	75207477	75217491	P1_M_061510_9_160	1	.	75207477	75207477	255,0,255
chr9	78791920	78792592	CNVR4349.1	1	.	78791920	78791920	0,0,255
chr9	78960222	78967213	CNVR4350.1	1	.	78960222	78960222	0,255,0
chr9	79421453	79423278	CNVR4352.1	1	.	79421453	79421453	0,255,0
chr9	83717389	83756427	CNVR4364.1	1	.	83717389	83717389	0,255,0
chr9	83880585	83881811	CNVR4365.1	1	.	83880585	83880585	0,0,255
chr9	86808124	86808675	CNVR4368.1	1	.	86808124	86808124	0,0,255
chr9	87208205	87208865	CNVR4370.1	1	.	87208205	87208205	0,255,0
chr9	87912086	87914603	CNVR4373.1	1	.	87912086	87912086	0,0,255
chr9	89716637	89723579	CNVR4383.1	1	.	89716637	89716637	0,0,255
chr9	90006747	90011289	CNVR4385.1	1	.	90006747	90006747	0,255,0
chr9	90476448	90478582	CNVR4389.1	1	.	90476448	90476448	51,255,255
chr9	90863166	90864876	CNVR4391.1	1	.	90863166	90863166	51,255,255
chr9	91058015	91059573	CNVR4392.1	1	.	91058015	91058015	51,255,255
chr9	91174584	91176112	CNVR4393.3	1	.	91174584	91174584	51,255,255
chr9	95702894	95703424	CNVR4403.1	1	.	95702894	95702894	0,0,255
chr9	98288625	98289461	CNVR4410.1	1	.	98288625	98288625	0,255,0
chr9	104366769	104367994	CNVR4420.1	1	.	104366769	104366769	0,255,0
chr9	104815539	104818297	CNVR4421.1	1	.	104815539	104815539	0,0,255
chr9	106838671	106843096	CNVR4428.1	1	.	106838671	106838671	0,255,0
chr9	111559384	111560051	CNVR4437.1	1	.	111559384	111559384	0,0,255
chr9	114860729	114895359	CNVR4445.1	1	.	114860729	114860729	0,0,255
chr9	116122657	116138104	CNVR4448.1	1	.	116122657	116122657	0,0,255
chr9	123914457	123941198	CNVR4462.1	1	.	123914457	123914457	0,255,0
chr9	125068236	125070962	CNVR4464.1	1	.	125068236	125068236	0,0,255
chr9	125715769	125721788	P1_M_061510_9_398	1	.	125715769	125715769	255,0,255
chr9	128560427	128561816	CNVR4477.2	1	.	128560427	128560427	0,255,0
chr9	129852970	129855912	CNVR4481.1	1	.	129852970	129852970	0,255,0
chr9	131255139	131256000	CNVR4489.1	1	.	131255139	131255139	0,0,255
chr9	131255209	131256924	CNVR4489.2	1	.	131255209	131255209	0,0,255
chr9	132373363	132377325	CNVR4493.1	1	.	132373363	132373363	0,255,0
chr9	133607886	133611972	CNVR4500.1	1	.	133607886	133607886	0,255,0
chr9	134612341	134617403	CNVR4501.1	1	.	134612341	134612341	0,255,0
chr9	134934317	134947466	CNVR4502.1	1	.	134934317	134934317	0,255,0
chr9	135118152	135123434	CNVR4504.1	1	.	135118152	135118152	0,255,0
chr9	135161091	135165499	CNVR4505.1	1	.	135161091	135161091	0,0,255
chr9	135746015	135747279	CNVR4513.1	1	.	135746015	135746015	51,255,255
chr9	136555376	136556548	CNVR4520.1	1	.	136555376	136555376	0,0,255
chr9	137287086	137450120	CNVR4527.3	1	.	137287086	137287086	0,255,0
chr9	137333987	137335528	CNVR4527.4	1	.	137333987	137333987	0,255,0
chr9	139342339	139344586	P1_M_061510_9_429	1	.	139342339	139342339	255,0,255
chr9	139373261	139375885	P1_M_061510_9_60	1	.	139373261	139373261	255,0,255
chr9	140032179	140034414	CNVR4551.1	1	.	140032179	140032179	0,0,255
chr9	140139333	140153547	CNVR4553.4	1	.	140139333	140139333	0,255,0
chr9	140190682	140273191	CNVR4553.3	1	.	140190682	140190682	0,255,0
chr9	140206912	140231272	CNVR4553.2	1	.	140206912	140206912	0,0,255
chr10	50073	125923	CNVR4554.1	1	.	50073	50073	0,0,255
chr10	435363	440118	CNVR4558.1	1	.	435363	435363	51,255,255
chr10	453557	454247	CNVR4559.1	1	.	453557	453557	0,0,255
chr10	771375	774764	CNVR4567.1	1	.	771375	771375	0,0,255
chr10	829593	830268	CNVR4569.1	1	.	829593	829593	0,0,255
chr10	1271299	1272456	CNVR4573.1	1	.	1271299	1271299	0,0,255
chr10	1572580	1575280	CNVR4580.1	1	.	1572580	1572580	0,0,255
chr10	1731370	1734179	CNVR4585.1	1	.	1731370	1731370	0,0,255
chr10	2054190	2082498	CNVR4586.1	1	.	2054190	2054190	0,0,255
chr10	2533312	2534056	CNVR4587.1	1	.	2533312	2533312	0,0,255
chr10	8035746	8037167	CNVR4613.1	1	.	8035746	8035746	0,0,255
chr10	12856907	12858150	CNVR4623.1	1	.	12856907	12856907	0,0,255
chr10	13096562	13100613	CNVR4625.1	1	.	13096562	13096562	0,255,0
chr10	13858919	13859380	CNVR4628.1	1	.	13858919	13858919	0,0,255
chr10	17134463	17141618	CNVR4633.1	1	.	17134463	17134463	0,255,0
chr10	18264761	18265322	CNVR4639.1	1	.	18264761	18264761	0,0,255
chr10	26385500	26401309	CNVR4661.2	1	.	26385500	26385500	0,0,255
chr10	27268192	27269307	CNVR4667.2	1	.	27268192	27268192	0,0,255
chr10	27653188	27659630	CNVR4668.1	1	.	27653188	27653188	0,255,0
chr10	33229325	33230534	CNVR4685.1	1	.	33229325	33229325	0,255,0
chr10	37477659	37535427	CNVR4692.1	1	.	37477659	37477659	0,0,255
chr10	37486627	37523192	CNVR4692.2	1	.	37486627	37486627	0,0,255
chr10	38733715	38812330	CNVR4695.3	1	.	38733715	38733715	0,0,255
chr10	38812528	38858628	CNVR4695.1	1	.	38812528	38812528	0,0,255
chr10	39046094	39089192	CNVR4696.6	1	.	39046094	39046094	0,0,255
chr10	39115828	39157617	CNVR4696.5	1	.	39115828	39115828	0,0,255
chr10	39116671	39194693	CNVR4696.1	1	.	39116671	39116671	0,0,255
chr10	41674981	41716562	CNVR4697.1	1	.	41674981	41674981	0,0,255
chr10	41677923	41679243	G1KSVR.10_1	1	.	41677923	41677923	255,0,255
chr10	41694412	41695995	P2_M_061510_10_405	1	.	41694412	41694412	255,0,255
chr10	41700315	41702757	P2_M_061510_10_346	1	.	41700315	41700315	255,0,255
chr10	41716945	41916858	P2_M_061510_10_511	1	.	41716945	41716945	255,0,255
chr10	42030550	42057702	CNVR4700.1	1	.	42030550	42030550	0,0,255
chr10	42110672	42137188	CNVR4701.1	1	.	42110672	42110672	0,0,255
chr10	42645604	42651209	CNVR4703.2	1	.	42645604	42645604	0,255,0
chr10	42867759	42868649	CNVR4704.1	1	.	42867759	42867759	0,0,255
chr10	44380178	44382343	CNVR4707.1	1	.	44380178	44380178	0,0,255
chr10	45898323	46105631	CNVR4712.3	1	.	45898323	45898323	0,0,255
chr10	46164763	46594466	CNVR4712.2	1	.	46164763	46164763	0,0,255
chr10	46377559	46595726	CNVR4712.4	1	.	46377559	46377559	0,255,0
chr10	46573577	46591751	CNVR4712.5	1	.	46573577	46573577	0,255,0
chr10	46647803	46849147	CNVR4712.1	1	.	46647803	46647803	0,0,255
chr10	46999208	47175011	CNVR4713.1	1	.	46999208	46999208	0,255,0
chr10	47216309	47242209	CNVR4714.1	1	.	47216309	47216309	0,255,0
chr10	47725753	47820924	CNVR4716.1	1	.	47725753	47725753	0,0,255
chr10	47725753	47900156	CNVR4716.14	1	.	47725753	47725753	0,0,255
chr10	47725753	47774013	CNVR4716.5	1	.	47725753	47725753	0,0,255
chr10	47862986	47898737	CNVR4716.12	1	.	47862986	47862986	0,0,255
chr10	48365756	48489335	CNVR4716.3	1	.	48365756	48365756	0,0,255
chr10	48554414	48715504	CNVR4716.4	1	.	48554414	48554414	0,0,255
chr10	48618596	48663205	CNVR4716.7	1	.	48618596	48618596	0,0,255
chr10	48865577	48871539	CNVR4717.1	1	.	48865577	48865577	0,0,255
chr10	48865577	48867872	CNVR4717.3	1	.	48865577	48865577	0,0,255
chr10	50673374	50681087	P1_M_061510_10_348	1	.	50673374	50673374	255,0,255
chr10	51118892	51175352	CNVR4729.1	1	.	51118892	51118892	0,0,255
chr10	51158267	51158937	CNVR4729.3	1	.	51158267	51158267	0,255,0
chr10	51403541	51447456	CNVR4732.1	1	.	51403541	51403541	0,255,0
chr10	51577420	51581064	CNVR4734.4	1	.	51577420	51577420	0,0,255
chr10	54599344	54608111	CNVR4743.1	1	.	54599344	54599344	0,255,0
chr10	54964564	54966496	CNVR4745.1	1	.	54964564	54964564	0,255,0
chr10	56116082	56139577	CNVR4748.1	1	.	56116082	56116082	0,255,0
chr10	56889479	56961505	CNVR4752.1	1	.	56889479	56889479	0,0,255
chr10	57023037	57027870	CNVR4753.1	1	.	57023037	57023037	0,255,0
chr10	57442507	57449249	CNVR4756.1	1	.	57442507	57442507	0,0,255
chr10	66700172	66702337	CNVR4777.1	1	.	66700172	66700172	0,255,0
chr10	80496611	80500190	P2_M_061510_10_474	1	.	80496611	80496611	255,0,255
chr10	81127471	81129205	CNVR4815.3	1	.	81127471	81127471	0,0,255
chr10	81128690	81226767	CNVR4815.2	1	.	81128690	81128690	0,255,0
chr10	81143827	81174494	CNVR4815.1	1	.	81143827	81143827	0,255,0
chr10	81465041	81494668	CNVR4817.1	1	.	81465041	81465041	0,255,0
chr10	81495386	81567953	CNVR4817.3	1	.	81495386	81495386	0,255,0
chr10	81662220	81669481	CNVR4818.1	1	.	81662220	81662220	0,0,255
chr10	83873584	83879050	CNVR4823.1	1	.	83873584	83873584	0,255,0
chr10	86671275	86673904	CNVR4830.1	1	.	86671275	86671275	0,255,0
chr10	87233101	87233703	CNVR4832.2	1	.	87233101	87233101	0,255,0
chr10	87942313	87949772	CNVR4834.1	1	.	87942313	87942313	0,255,0
chr10	88730654	88737671	CNVR4838.1	1	.	88730654	88730654	0,0,255
chr10	88818485	88836679	CNVR4839.1	1	.	88818485	88818485	0,0,255
chr10	88861630	88966621	CNVR4840.2	1	.	88861630	88861630	0,0,255
chr10	88972727	89104990	P1_M_061510_10_585	1	.	88972727	88972727	255,0,255
chr10	88987160	89016734	CNVR4840.1	1	.	88987160	88987160	0,255,0
chr10	89138473	89180420	CNVR4841.2	1	.	89138473	89138473	0,0,255
chr10	89139568	89265924	CNVR4841.3	1	.	89139568	89139568	0,255,0
chr10	89221604	89249762	CNVR4841.4	1	.	89221604	89221604	0,255,0
chr10	90106495	90106562	P2_M_061510_10_232	1	.	90106495	90106495	160,32,240
chr10	90784968	90793035	CNVR4845.1	1	.	90784968	90784968	0,0,255
chr10	96152401	96153336	CNVR4862.1	1	.	96152401	96152401	0,255,0
chr10	104946702	104955418	CNVR4878.1	1	.	104946702	104946702	0,255,0
chr10	106263024	106267289	CNVR4880.1	1	.	106263024	106263024	0,0,255
chr10	115197502	115206954	P1_M_061510_10_404	1	.	115197502	115197502	255,0,255
chr10	117793663	117794630	CNVR4898.1	1	.	117793663	117793663	0,0,255
chr10	118756128	118758916	CNVR4900.1	1	.	118756128	118756128	0,255,0
chr10	120885873	120887486	CNVR4903.1	1	.	120885873	120885873	0,0,255
chr10	123423427	123448743	CNVR4910.1	1	.	123423427	123423427	0,255,0
chr10	124295811	124350502	CNVR4912.4	1	.	124295811	124295811	0,0,255
chr10	124305780	124307258	CNVR4912.5	1	.	124305780	124305780	0,255,0
chr10	124306089	124324014	CNVR4912.6	1	.	124306089	124306089	0,255,0
chr10	124330302	124350392	CNVR4912.3	1	.	124330302	124330302	0,0,255
chr10	124331947	124342597	CNVR4912.2	1	.	124331947	124331947	0,255,0
chr10	124345097	124348397	CNVR4912.7	1	.	124345097	124345097	0,255,0
chr10	124350342	124366814	CNVR4912.1	1	.	124350342	124350342	0,0,255
chr10	124430299	124431630	CNVR4913.1	1	.	124430299	124430299	51,255,255
chr10	125041807	125043105	CNVR4914.1	1	.	125041807	125041807	0,0,255
chr10	126185205	126186520	CNVR4919.1	1	.	126185205	126185205	0,0,255
chr10	128878591	128879224	CNVR4927.1	1	.	128878591	128878591	0,0,255
chr10	129035683	129036859	CNVR4928.1	1	.	129035683	129035683	0,0,255
chr10	132526022	132528726	CNVR4946.1	1	.	132526022	132526022	0,255,0
chr10	132600557	132601182	CNVR4947.1	1	.	132600557	132600557	0,0,255
chr10	132977796	132978461	CNVR4952.1	1	.	132977796	132977796	0,0,255
chr10	133040213	133040792	CNVR4954.1	1	.	133040213	133040213	0,255,0
chr10	133457570	133459169	CNVR4958.1	1	.	133457570	133457570	0,0,255
chr10	133493771	133516741	CNVR4959.2	1	.	133493771	133493771	0,255,0
chr10	133580013	133584032	CNVR4960.1	1	.	133580013	133580013	0,0,255
chr10	134168800	134170340	CNVR4969.1	1	.	134168800	134168800	0,0,255
chr10	134434987	134436382	CNVR4974.1	1	.	134434987	134434987	51,255,255
chr10	134774430	134775675	CNVR4982.1	1	.	134774430	134774430	0,0,255
chr10	134885888	134887398	CNVR4986.1	1	.	134885888	134885888	0,0,255
chr10	134955332	134955991	P2_M_061510_10_334	1	.	134955332	134955332	255,0,255
chr10	135087012	135250713	CNVR4989.7	1	.	135087012	135087012	0,255,0
chr10	135087472	135100014	CNVR4989.8	1	.	135087472	135087472	0,255,0
chr10	135091477	135092421	CNVR4989.9	1	.	135091477	135091477	0,255,0
chr10	135091582	135095466	CNVR4989.2	1	.	135091582	135091582	0,255,0
chr10	135140321	135145391	CNVR4989.3	1	.	135140321	135140321	0,0,255
chr10	135189858	135365034	CNVR4989.11	1	.	135189858	135189858	0,255,0
chr10	135308871	135353632	CNVR4989.6	1	.	135308871	135308871	0,0,255
chr11	185929	186614	CNVR4990.2	1	.	185929	185929	0,255,0
chr11	213786	214002	P2_M_061510_11_502	1	.	213786	213786	255,0,255
chr11	315828	316678	CNVR4992.1	1	.	315828	315828	51,255,255
chr11	353975	393432	CNVR4994.3	1	.	353975	353975	0,0,255
chr11	954758	955226	CNVR5003.1	1	.	954758	954758	0,0,255
chr11	1005774	1009739	CNVR5005.2	1	.	1005774	1005774	0,0,255
chr11	1271809	1272854	CNVR5009.1	1	.	1271809	1271809	0,0,255
chr11	1395340	1396455	CNVR5012.1	1	.	1395340	1395340	51,255,255
chr11	1407146	1411056	CNVR5013.1	1	.	1407146	1407146	0,0,255
chr11	1619531	1620111	P2_M_061510_11_22	1	.	1619531	1619531	255,0,255
chr11	1892066	1893526	CNVR5020.1	1	.	1892066	1892066	51,255,255
chr11	3193954	3200653	CNVR5028.1	1	.	3193954	3193954	0,255,0
chr11	3224785	3316422	CNVR5029.1	1	.	3224785	3224785	0,255,0
chr11	3280126	3282487	P1_M_061510_11_3	1	.	3280126	3280126	255,0,255
chr11	3631451	3632565	CNVR5031.1	1	.	3631451	3631451	0,0,255
chr11	4241684	4272649	CNVR5032.3	1	.	4241684	4241684	0,0,255
chr11	4249697	4251901	CNVR5032.4	1	.	4249697	4249697	0,0,255
chr11	4249697	4254663	CNVR5032.5	1	.	4249697	4249697	0,0,255
chr11	4270758	4272925	CNVR5032.2	1	.	4270758	4270758	0,0,255
chr11	4321482	4323808	CNVR5032.6	1	.	4321482	4321482	0,0,255
chr11	4924966	4928525	P1_M_061510_11_4	1	.	4924966	4924966	255,0,255
chr11	5366370	5369185	CNVR5043.1	1	.	5366370	5366370	0,0,255
chr11	6060978	6078215	CNVR5051.1	1	.	6060978	6060978	0,0,255
chr11	6072136	6076208	CNVR5051.3	1	.	6072136	6072136	0,0,255
chr11	6073395	6074335	CNVR5051.6	1	.	6073395	6073395	0,0,255
chr11	7642495	7643485	CNVR5058.1	1	.	7642495	7642495	0,0,255
chr11	10486015	10488587	CNVR5069.1	1	.	10486015	10486015	0,0,255
chr11	18054181	18056642	CNVR5088.1	1	.	18054181	18054181	0,255,0
chr11	18095238	18157293	CNVR5089.2	1	.	18095238	18095238	0,0,255
chr11	18121844	18151469	CNVR5089.1	1	.	18121844	18121844	0,0,255
chr11	18881799	18955889	CNVR5091.2	1	.	18881799	18881799	0,0,255
chr11	18898396	18922396	CNVR5091.1	1	.	18898396	18898396	0,255,0
chr11	20710247	20710828	CNVR5096.1	1	.	20710247	20710247	0,0,255
chr11	20804364	20806531	CNVR5097.2	1	.	20804364	20804364	0,255,0
chr11	23538530	23539037	CNVR5105.1	1	.	23538530	23538530	0,255,0
chr11	24242751	24243570	CNVR5108.3	1	.	24242751	24242751	0,255,0
chr11	24399596	24408892	CNVR5109.1	1	.	24399596	24399596	0,255,0
chr11	25035290	25040104	CNVR5113.1	1	.	25035290	25035290	0,255,0
chr11	25040160	25042309	CNVR5114.1	1	.	25040160	25040160	0,255,0
chr11	26564534	26567489	CNVR5120.1	1	.	26564534	26564534	0,255,0
chr11	34128668	34130763	CNVR5131.1	1	.	34128668	34128668	0,255,0
chr11	35493204	35498456	CNVR5135.2	1	.	35493204	35493204	0,0,255
chr11	36762792	36763470	CNVR5140.1	1	.	36762792	36762792	0,255,0
chr11	44070139	44071898	CNVR5156.1	1	.	44070139	44070139	0,255,0
chr11	48643446	48858100	CNVR5166.2	1	.	48643446	48643446	0,255,0
chr11	50248032	50339095	CNVR5173.1	1	.	50248032	50248032	51,255,255
chr11	50293606	50310740	CNVR5173.2	1	.	50293606	50293606	0,255,0
chr11	51037120	51053514	CNVR5175.1	1	.	51037120	51037120	0,0,255
chr11	51198010	51204092	CNVR5176.5	1	.	51198010	51198010	0,0,255
chr11	51204195	51206497	CNVR5176.4	1	.	51204195	51204195	0,0,255
chr11	51437723	51450673	CNVR5177.1	1	.	51437723	51437723	0,0,255
chr11	54450844	54458929	CNVR5178.1	1	.	54450844	54450844	51,255,255
chr11	63841994	63843986	CNVR5199.1	1	.	63841994	63841994	0,255,0
chr11	65023163	65030106	CNVR5201.1	1	.	65023163	65023163	0,0,255
chr11	65023712	65027104	CNVR5201.2	1	.	65023712	65023712	0,0,255
chr11	67086933	67088579	CNVR5210.1	1	.	67086933	67086933	0,255,0
chr11	67191820	67195095	CNVR5211.1	1	.	67191820	67191820	51,255,255
chr11	67398707	67401417	P1_M_061510_11_388	1	.	67398707	67398707	255,0,255
chr11	67824417	67825626	CNVR5212.1	1	.	67824417	67824417	0,255,0
chr11	69660594	69661233	CNVR5218.2	1	.	69660594	69660594	0,255,0
chr11	69752455	69761328	CNVR5219.1	1	.	69752455	69752455	0,255,0
chr11	70951873	70952868	CNVR5222.1	1	.	70951873	70951873	0,255,0
chr11	71176508	71231197	CNVR5223.1	1	.	71176508	71176508	0,0,255
chr11	76583678	76584283	CNVR5238.1	1	.	76583678	76583678	0,0,255
chr11	78568196	78569237	CNVR5239.1	1	.	78568196	78568196	0,255,0
chr11	78903834	78904569	CNVR5240.1	1	.	78903834	78903834	0,0,255
chr11	80389080	80389924	CNVR5245.1	1	.	80389080	80389080	0,255,0
chr11	88260315	88304384	CNVR5260.1	1	.	88260315	88260315	0,0,255
chr11	89135964	89146787	CNVR5262.1	1	.	89135964	89135964	0,255,0
chr11	89184660	89189561	CNVR5263.1	1	.	89184660	89184660	0,255,0
chr11	89262217	89273721	CNVR5265.2	1	.	89262217	89262217	0,255,0
chr11	89316403	89324061	CNVR5266.3	1	.	89316403	89316403	0,255,0
chr11	89323861	89330021	CNVR5266.1	1	.	89323861	89323861	0,0,255
chr11	89324164	89328039	CNVR5266.2	1	.	89324164	89324164	0,255,0
chr11	89332812	89340513	CNVR5267.1	1	.	89332812	89332812	0,255,0
chr11	89490994	89493451	CNVR5269.1	1	.	89490994	89490994	0,255,0
chr11	93278201	93280841	CNVR5275.2	1	.	93278201	93278201	0,0,255
chr11	97022917	97026465	CNVR5281.1	1	.	97022917	97022917	0,255,0
chr11	98690591	98692173	CNVR5284.1	1	.	98690591	98690591	0,255,0
chr11	101808746	101812691	CNVR5288.1	1	.	101808746	101808746	0,255,0
chr11	104262959	104286869	CNVR5296.1	1	.	104262959	104262959	0,0,255
chr11	107158231	107177500	CNVR5304.1	1	.	107158231	107158231	0,255,0
chr11	111668808	111673837	CNVR5312.1	1	.	111668808	111668808	0,0,255
chr11	114016445	114018069	CNVR5318.2	1	.	114016445	114016445	0,255,0
chr11	116241050	116242308	CNVR5323.1	1	.	116241050	116241050	0,255,0
chr11	120561119	120562315	CNVR5331.1	1	.	120561119	120561119	51,255,255
chr11	120962303	120962812	CNVR5333.1	1	.	120962303	120962303	0,255,0
chr11	124580187	124584642	CNVR5340.1	1	.	124580187	124580187	0,255,0
chr11	125740421	125756117	CNVR5342.1	1	.	125740421	125740421	0,255,0
chr11	127590945	127591895	CNVR5348.1	1	.	127590945	127590945	0,255,0
chr11	131429444	131435546	CNVR5360.1	1	.	131429444	131429444	0,255,0
chr11	131444102	131446546	CNVR5361.1	1	.	131444102	131444102	0,0,255
chr11	131539718	131542181	CNVR5362.1	1	.	131539718	131539718	0,255,0
chr11	131722098	131722592	CNVR5363.1	1	.	131722098	131722098	0,0,255
chr11	133466768	133469951	CNVR5364.1	1	.	133466768	133466768	51,255,255
chr11	134080388	134112733	CNVR5372.3	1	.	134080388	134080388	0,255,0
chr11	134238161	134238836	CNVR5375.2	1	.	134238161	134238161	0,255,0
chr11	134300140	134305576	CNVR5377.2	1	.	134300140	134300140	0,0,255
chr11	134308750	134311260	CNVR5377.1	1	.	134308750	134308750	0,255,0
chr11	134414510	134418045	CNVR5378.1	1	.	134414510	134414510	0,0,255
chr12	17370	60363	CNVR5380.1	1	.	17370	17370	0,0,255
chr12	17370	25799	CNVR5380.2	1	.	17370	17370	0,0,255
chr12	398912	401778	CNVR5383.1	1	.	398912	398912	0,0,255
chr12	2115759	2128242	CNVR5395.1	1	.	2115759	2115759	0,255,0
chr12	2386687	2387172	CNVR5396.1	1	.	2386687	2386687	0,0,255
chr12	2518640	2519375	CNVR5397.1	1	.	2518640	2518640	0,0,255
chr12	3176887	3178567	CNVR5400.1	1	.	3176887	3176887	51,255,255
chr12	3914181	3914947	CNVR5405.1	1	.	3914181	3914181	0,255,0
chr12	4952405	4953471	CNVR5407.1	1	.	4952405	4952405	0,0,255
chr12	5639894	5658536	CNVR5409.1	1	.	5639894	5639894	0,0,255
chr12	5907687	5912252	CNVR5410.1	1	.	5907687	5907687	51,255,255
chr12	5907964	5909877	CNVR5410.2	1	.	5907964	5907964	51,255,255
chr12	5910932	5912118	CNVR5410.3	1	.	5910932	5910932	0,0,255
chr12	6125687	6130823	CNVR5413.1	1	.	6125687	6125687	0,255,0
chr12	6162715	6163435	CNVR5414.1	1	.	6162715	6162715	0,0,255
chr12	7886545	8014573	CNVR5421.1	1	.	7886545	7886545	0,255,0
chr12	8205041	8270349	CNVR5422.3	1	.	8205041	8205041	0,0,255
chr12	8224492	8252679	CNVR5422.7	1	.	8224492	8224492	0,0,255
chr12	8252679	8283056	CNVR5422.6	1	.	8252679	8252679	0,0,255
chr12	8262272	8270464	CNVR5422.1	1	.	8262272	8262272	0,0,255
chr12	8589261	8589921	CNVR5423.1	1	.	8589261	8589261	0,255,0
chr12	9524466	9525025	P1_M_061510_12_6	1	.	9524466	9524466	160,32,240
chr12	9581966	9582525	P1_M_061510_12_16	1	.	9581966	9581966	160,32,240
chr12	9606511	9607530	P1_M_061510_12_488	1	.	9606511	9606511	160,32,240
chr12	9613615	9613760	P1_M_061510_12_330	1	.	9613615	9613615	160,32,240
chr12	9614711	9615230	P1_M_061510_12_490	1	.	9614711	9614711	160,32,240
chr12	9619466	9620025	P1_M_061510_12_20	1	.	9619466	9619466	160,32,240
chr12	9622911	9623630	P1_M_061510_12_492	1	.	9622911	9622911	160,32,240
chr12	11395846	11460239	CNVR5435.2	1	.	11395846	11395846	0,255,0
chr12	11409211	11422740	G1KSVR.12_1	1	.	11409211	11409211	255,0,255
chr12	11427564	11460160	CNVR5435.3	1	.	11427564	11427564	0,255,0
chr12	12022255	12038473	CNVR5437.1	1	.	12022255	12022255	0,0,255
chr12	17507664	17508899	P1_M_061510_12_92	1	.	17507664	17507664	255,0,255
chr12	20134604	20135409	CNVR5449.1	1	.	20134604	20134604	0,0,255
chr12	21706766	21708255	CNVR5451.1	1	.	21706766	21706766	0,0,255
chr12	25847155	25850416	CNVR5463.1	1	.	25847155	25847155	0,255,0
chr12	29847697	29851501	CNVR5472.1	1	.	29847697	29847697	0,255,0
chr12	29906014	29913608	CNVR5473.1	1	.	29906014	29906014	0,0,255
chr12	31116288	31245092	CNVR5483.1	1	.	31116288	31116288	0,255,0
chr12	31942677	31949429	CNVR5488.1	1	.	31942677	31942677	0,255,0
chr12	32222151	32226899	CNVR5489.1	1	.	32222151	32222151	0,255,0
chr12	34589246	34604578	CNVR5498.1	1	.	34589246	34589246	0,0,255
chr12	36276676	36736681	CNVR5501.5	1	.	36276676	36276676	51,255,255
chr12	36277128	36280613	CNVR5501.1	1	.	36277128	36277128	51,255,255
chr12	37764229	37769756	CNVR5504.2	1	.	37764229	37764229	0,255,0
chr12	39154141	39171194	CNVR5508.3	1	.	39154141	39154141	0,255,0
chr12	41306568	41313808	CNVR5513.1	1	.	41306568	41306568	0,255,0
chr12	49502991	49504604	CNVR5529.1	1	.	49502991	49502991	0,255,0
chr12	50992831	50993425	CNVR5534.2	1	.	50992831	50992831	0,0,255
chr12	51001900	51003940	CNVR5534.4	1	.	51001900	51001900	0,255,0
chr12	52059516	52060091	CNVR5541.1	1	.	52059516	52059516	0,0,255
chr12	52754366	52806269	CNVR5543.1	1	.	52754366	52754366	0,0,255
chr12	52959732	52960878	CNVR5544.1	1	.	52959732	52959732	0,0,255
chr12	54066882	54070577	CNVR5545.1	1	.	54066882	54066882	0,255,0
chr12	54869061	54870090	P2_M_061510_12_468	1	.	54869061	54869061	160,32,240
chr12	59220144	59222272	CNVR5561.1	1	.	59220144	59220144	0,0,255
chr12	65042529	65043086	CNVR5571.1	1	.	65042529	65042529	0,255,0
chr12	65281072	65281568	CNVR5574.1	1	.	65281072	65281072	0,0,255
chr12	66213585	66214405	CNVR5577.1	1	.	66213585	66213585	0,255,0
chr12	68966151	68968162	CNVR5581.1	1	.	68966151	68966151	0,255,0
chr12	71044291	71051384	CNVR5590.1	1	.	71044291	71044291	0,255,0
chr12	78677389	78687028	CNVR5600.1	1	.	78677389	78677389	0,255,0
chr12	78681159	78686243	CNVR5600.2	1	.	78681159	78681159	0,255,0
chr12	83560320	83564927	CNVR5609.1	1	.	83560320	83560320	0,255,0
chr12	90246220	90248009	CNVR5621.1	1	.	90246220	90246220	0,255,0
chr12	92368981	92370438	CNVR5625.1	1	.	92368981	92368981	0,255,0
chr12	93809752	93811112	CNVR5629.1	1	.	93809752	93809752	0,255,0
chr12	97194051	97197110	CNVR5636.1	1	.	97194051	97194051	0,255,0
chr12	97477836	97483764	CNVR5637.1	1	.	97477836	97477836	0,255,0
chr12	102807861	102811875	CNVR5647.2	1	.	102807861	102807861	0,0,255
chr12	103055349	103056324	CNVR5648.1	1	.	103055349	103055349	0,255,0
chr12	103254768	103255382	CNVR5649.1	1	.	103254768	103254768	0,255,0
chr12	103371251	103371970	CNVR5650.1	1	.	103371251	103371251	0,255,0
chr12	104905128	104905698	CNVR5657.1	1	.	104905128	104905128	0,0,255
chr12	108583621	108584686	CNVR5666.1	1	.	108583621	108583621	0,0,255
chr12	108635839	108637184	CNVR5668.1	1	.	108635839	108635839	0,255,0
chr12	110247786	110248690	P2_M_061510_12_439	1	.	110247786	110247786	160,32,240
chr12	111495936	111497365	P2_M_061510_12_255	1	.	111495936	111495936	160,32,240
chr12	111844697	111851694	CNVR5681.1	1	.	111844697	111844697	0,0,255
chr12	112985870	112986801	CNVR5686.1	1	.	112985870	112985870	0,0,255
chr12	113116482	113122376	CNVR5687.1	1	.	113116482	113116482	0,255,0
chr12	114127855	114128331	CNVR5691.1	1	.	114127855	114127855	0,0,255
chr12	121705841	121708023	CNVR5707.1	1	.	121705841	121705841	0,255,0
chr12	121751048	121753991	CNVR5708.2	1	.	121751048	121751048	0,255,0
chr12	123062059	123065943	CNVR5712.1	1	.	123062059	123062059	0,255,0
chr12	124254659	124256204	CNVR5717.1	1	.	124254659	124254659	51,255,255
chr12	125560329	125571855	P1_M_061510_12_445	1	.	125560329	125560329	255,0,255
chr12	125563772	125579352	CNVR5721.2	1	.	125563772	125563772	0,255,0
chr12	126053714	126061124	CNVR5723.1	1	.	126053714	126053714	0,0,255
chr12	127758677	127759417	CNVR5730.1	1	.	127758677	127758677	0,0,255
chr12	127795825	127798963	CNVR5731.1	1	.	127795825	127795825	0,255,0
chr12	128138276	128140116	CNVR5734.1	1	.	128138276	128138276	0,0,255
chr12	128438172	128439706	CNVR5736.1	1	.	128438172	128438172	0,0,255
chr12	128861249	128864395	CNVR5739.1	1	.	128861249	128861249	0,255,0
chr12	128905073	128909727	CNVR5740.1	1	.	128905073	128905073	0,0,255
chr12	129442569	129444034	CNVR5743.1	1	.	129442569	129442569	0,0,255
chr12	129590029	129590539	CNVR5745.1	1	.	129590029	129590029	0,255,0
chr12	129713903	129716213	CNVR5748.1	1	.	129713903	129713903	0,255,0
chr12	129932691	129933406	CNVR5752.1	1	.	129932691	129932691	0,0,255
chr12	130069064	130072144	CNVR5754.1	1	.	130069064	130069064	0,0,255
chr12	130096392	130097612	CNVR5755.1	1	.	130096392	130096392	0,0,255
chr12	130452539	130453104	CNVR5762.1	1	.	130452539	130452539	0,0,255
chr12	130626890	130628182	CNVR5765.2	1	.	130626890	130626890	0,0,255
chr12	130627385	130633891	CNVR5765.3	1	.	130627385	130627385	0,0,255
chr12	130676786	130678665	CNVR5766.1	1	.	130676786	130676786	0,0,255
chr12	130944611	130946190	P2_M_061510_12_454	1	.	130944611	130944611	255,0,255
chr12	131473938	131475738	CNVR5777.2	1	.	131473938	131473938	0,0,255
chr12	131778543	131782673	CNVR5785.1	1	.	131778543	131778543	0,0,255
chr13	17929250	17930116	CNVR5792.1	1	.	17929250	17929250	51,255,255
chr13	18065871	18110282	CNVR5793.1	1	.	18065871	18065871	0,0,255
chr13	18072249	18087000	CNVR5793.2	1	.	18072249	18072249	0,0,255
chr13	18092144	18101692	CNVR5793.3	1	.	18092144	18092144	0,0,255
chr13	18218946	18275252	CNVR5794.2	1	.	18218946	18218946	0,0,255
chr13	18242815	18255190	CNVR5794.4	1	.	18242815	18242815	0,255,0
chr13	18352251	18361272	CNVR5795.1	1	.	18352251	18352251	0,0,255
chr13	18574453	18592576	CNVR5798.1	1	.	18574453	18574453	0,255,0
chr13	20625231	20627991	CNVR5809.2	1	.	20625231	20625231	0,0,255
chr13	20625881	20627226	CNVR5809.1	1	.	20625881	20625881	0,255,0
chr13	20791096	20797439	CNVR5810.1	1	.	20791096	20791096	0,0,255
chr13	21316421	21319732	CNVR5812.1	1	.	21316421	21316421	0,255,0
chr13	23524204	23526499	CNVR5821.1	1	.	23524204	23524204	0,255,0
chr13	23529623	23531048	CNVR5822.1	1	.	23529623	23529623	0,255,0
chr13	23798029	23799959	CNVR5824.1	1	.	23798029	23798029	0,255,0
chr13	25936326	25950101	CNVR5829.2	1	.	25936326	25936326	0,0,255
chr13	26201352	26206782	CNVR5830.1	1	.	26201352	26201352	0,0,255
chr13	35689777	35693319	CNVR5846.1	1	.	35689777	35689777	0,255,0
chr13	42198241	42200595	CNVR5859.1	1	.	42198241	42198241	0,255,0
chr13	49411126	49413316	CNVR5870.1	1	.	49411126	49411126	0,255,0
chr13	51245718	51248533	CNVR5873.1	1	.	51245718	51245718	51,255,255
chr13	52255905	52261180	CNVR5877.1	1	.	52255905	52255905	0,255,0
chr13	56610824	56650416	CNVR5888.3	1	.	56610824	56610824	0,0,255
chr13	57268101	57271808	CNVR5892.1	1	.	57268101	57268101	0,255,0
chr13	58272075	58275623	CNVR5894.1	1	.	58272075	58272075	0,255,0
chr13	61682923	61685551	CNVR5901.1	1	.	61682923	61682923	0,0,255
chr13	62497579	62550861	CNVR5902.1	1	.	62497579	62497579	0,0,255
chr13	63122619	63135614	P1_M_061510_13_109	1	.	63122619	63122619	255,0,255
chr13	63313466	63314042	P1_M_061510_13_260	1	.	63313466	63313466	255,0,255
chr13	64250193	64251680	P1_M_061510_13_262	1	.	64250193	64250193	255,0,255
chr13	64423724	64427947	CNVR5907.1	1	.	64423724	64423724	0,255,0
chr13	70892294	70901357	CNVR5919.1	1	.	70892294	70892294	0,255,0
chr13	79579027	79584543	CNVR5940.1	1	.	79579027	79579027	0,255,0
chr13	82686215	82690561	P1_M_061510_13_282	1	.	82686215	82686215	255,0,255
chr13	83058832	83082111	CNVR5949.1	1	.	83058832	83058832	0,0,255
chr13	85477430	85478264	CNVR5956.1	1	.	85477430	85477430	0,255,0
chr13	89044502	89048198	CNVR5961.1	1	.	89044502	89044502	0,0,255
chr13	89822170	89825490	CNVR5964.1	1	.	89822170	89822170	0,255,0
chr13	93994988	93999268	CNVR5972.1	1	.	93994988	93994988	0,0,255
chr13	97327968	97330991	CNVR5981.1	1	.	97327968	97327968	0,255,0
chr13	97592718	97594370	CNVR5983.1	1	.	97592718	97592718	0,255,0
chr13	98857914	98880612	P1_M_061510_13_387	1	.	98857914	98857914	160,32,240
chr13	102481882	102499613	CNVR5991.1	1	.	102481882	102481882	0,255,0
chr13	104535067	104537409	CNVR5996.1	1	.	104535067	104535067	0,0,255
chr13	104535067	104536168	CNVR5996.2	1	.	104535067	104535067	0,0,255
chr13	105884693	105886643	CNVR6002.1	1	.	105884693	105884693	0,255,0
chr13	109019334	109020423	CNVR6009.1	1	.	109019334	109019334	51,255,255
chr13	109215829	109217334	CNVR6011.1	1	.	109215829	109215829	0,255,0
chr13	109215939	109216829	CNVR6011.2	1	.	109215939	109215939	0,0,255
chr13	109835656	109836403	CNVR6016.1	1	.	109835656	109835656	0,0,255
chr13	110127245	110128420	CNVR6019.1	1	.	110127245	110127245	51,255,255
chr13	110502325	110502993	CNVR6021.1	1	.	110502325	110502325	0,255,0
chr13	110760347	110761877	CNVR6022.1	1	.	110760347	110760347	51,255,255
chr13	110790226	110792205	CNVR6023.1	1	.	110790226	110790226	0,0,255
chr13	111717258	111718620	CNVR6026.1	1	.	111717258	111717258	0,0,255
chr13	111769811	111771390	P2_M_061510_13_317	1	.	111769811	111769811	255,0,255
chr13	111977923	112015678	CNVR6033.1	1	.	111977923	111977923	0,0,255
chr13	112242048	112243063	CNVR6034.1	1	.	112242048	112242048	0,0,255
chr13	112488037	112489097	CNVR6038.1	1	.	112488037	112488037	0,255,0
chr13	112565052	112568216	CNVR6040.1	1	.	112565052	112565052	0,0,255
chr13	112713574	112715743	CNVR6042.1	1	.	112713574	112713574	0,0,255
chr13	113077078	113083565	CNVR6050.3	1	.	113077078	113077078	0,255,0
chr13	113081292	113082972	CNVR6050.4	1	.	113081292	113081292	0,255,0
chr13	113098441	113102249	CNVR6051.1	1	.	113098441	113098441	0,255,0
chr13	113326584	113329034	CNVR6056.1	1	.	113326584	113326584	0,0,255
chr13	113496464	113497354	CNVR6057.1	1	.	113496464	113496464	51,255,255
chr13	113533871	113535041	CNVR6059.1	1	.	113533871	113533871	51,255,255
chr13	113565334	113569333	CNVR6060.1	1	.	113565334	113565334	0,255,0
chr13	113568713	113569568	CNVR6060.2	1	.	113568713	113568713	0,255,0
chr13	113576064	113607297	CNVR6061.3	1	.	113576064	113576064	0,255,0
chr13	113827183	113828145	CNVR6064.1	1	.	113827183	113827183	0,255,0
chr14	18070219	18122099	CNVR6072.25	1	.	18070219	18070219	51,255,255
chr14	18259577	18395108	CNVR6072.9	1	.	18259577	18259577	0,0,255
chr14	18345825	18386345	CNVR6072.27	1	.	18345825	18345825	0,255,0
chr14	18358650	18373967	CNVR6072.28	1	.	18358650	18358650	0,0,255
chr14	18371795	18438848	CNVR6072.22	1	.	18371795	18371795	0,0,255
chr14	18431827	18827851	CNVR6072.1	1	.	18431827	18431827	0,0,255
chr14	18436347	18623358	CNVR6072.16	1	.	18436347	18436347	0,0,255
chr14	18502551	18541966	CNVR6072.3	1	.	18502551	18502551	0,0,255
chr14	18502551	18509328	CNVR6072.8	1	.	18502551	18502551	0,0,255
chr14	18527753	18541966	CNVR6072.2	1	.	18527753	18527753	0,0,255
chr14	18677707	18828149	CNVR6072.19	1	.	18677707	18677707	0,0,255
chr14	18850325	19271859	CNVR6072.6	1	.	18850325	18850325	0,0,255
chr14	18851372	18885955	CNVR6072.23	1	.	18851372	18851372	0,0,255
chr14	18887427	19040208	CNVR6072.18	1	.	18887427	18887427	0,0,255
chr14	18889174	18898335	CNVR6072.33	1	.	18889174	18889174	0,0,255
chr14	19171836	19180658	CNVR6072.21	1	.	19171836	19171836	0,0,255
chr14	19247050	19494593	CNVR6072.4	1	.	19247050	19247050	0,255,0
chr14	19264340	19325141	CNVR6072.11	1	.	19264340	19264340	0,255,0
chr14	19333587	19384152	CNVR6072.13	1	.	19333587	19333587	0,0,255
chr14	19359520	19495152	CNVR6072.5	1	.	19359520	19359520	0,255,0
chr14	20419500	20493353	CNVR6076.1	1	.	20419500	20419500	0,255,0
chr14	21096353	21105839	CNVR6077.1	1	.	21096353	21096353	0,255,0
chr14	21489665	21490899	CNVR6080.1	1	.	21489665	21489665	0,0,255
chr14	21864281	21868054	CNVR6083.1	1	.	21864281	21864281	0,0,255
chr14	23008220	23008679	CNVR6087.1	1	.	23008220	23008220	0,0,255
chr14	23516318	23517044	CNVR6089.1	1	.	23516318	23516318	0,255,0
chr14	23519301	23534830	P2_M_061510_14_207	1	.	23519301	23519301	255,0,255
chr14	23546176	23554228	CNVR6090.1	1	.	23546176	23546176	0,255,0
chr14	28196788	28197783	CNVR6104.1	1	.	28196788	28196788	0,255,0
chr14	29887045	29889176	CNVR6105.1	1	.	29887045	29887045	0,255,0
chr14	35486985	35488876	CNVR6122.1	1	.	35486985	35486985	0,0,255
chr14	37428605	37435517	CNVR6128.1	1	.	37428605	37428605	0,255,0
chr14	37813955	37814398	CNVR6129.1	1	.	37813955	37813955	0,0,255
chr14	37871086	37873365	CNVR6130.1	1	.	37871086	37871086	0,255,0
chr14	39960330	39960892	CNVR6134.1	1	.	39960330	39960330	0,0,255
chr14	43784212	43790756	CNVR6142.1	1	.	43784212	43784212	0,255,0
chr14	44680868	44682602	CNVR6144.1	1	.	44680868	44680868	0,255,0
chr14	46777341	46787593	CNVR6148.1	1	.	46777341	46777341	0,255,0
chr14	48963438	50012277	CNVR6152.2	1	.	48963438	48963438	0,0,255
chr14	49895914	49896797	CNVR6152.4	1	.	49895914	49895914	0,255,0
chr14	50831316	50832082	CNVR6153.1	1	.	50831316	50831316	0,0,255
chr14	64084537	64090168	CNVR6172.1	1	.	64084537	64084537	0,255,0
chr14	67053858	67054873	CNVR6176.1	1	.	67053858	67053858	0,0,255
chr14	72157195	72159235	CNVR6184.1	1	.	72157195	72157195	0,0,255
chr14	73064141	73121720	CNVR6188.1	1	.	73064141	73064141	0,0,255
chr14	73071536	73073419	CNVR6188.2	1	.	73071536	73071536	0,255,0
chr14	73081966	73085625	P1_M_061510_14_20	1	.	73081966	73081966	255,0,255
chr14	73089289	73111281	CNVR6188.5	1	.	73089289	73089289	0,255,0
chr14	73103712	73120055	CNVR6188.6	1	.	73103712	73103712	0,255,0
chr14	74590712	74595201	CNVR6194.1	1	.	74590712	74590712	0,255,0
chr14	78229273	78235380	CNVR6200.1	1	.	78229273	78229273	0,255,0
chr14	79176251	79178500	P1_M_061510_14_468	1	.	79176251	79176251	255,0,255
chr14	79722786	79724075	CNVR6205.1	1	.	79722786	79722786	0,0,255
chr14	79892969	79895862	CNVR6207.1	1	.	79892969	79892969	0,255,0
chr14	82504494	82507281	CNVR6214.1	1	.	82504494	82504494	0,255,0
chr14	85355156	85382625	P1_M_061510_14_336	1	.	85355156	85355156	255,0,255
chr14	85527487	85559349	P1_M_061510_14_337	1	.	85527487	85527487	255,0,255
chr14	92782265	92782904	CNVR6233.1	1	.	92782265	92782265	0,255,0
chr14	95150915	95152447	CNVR6236.1	1	.	95150915	95150915	0,0,255
chr14	95901099	95902404	CNVR6239.1	1	.	95901099	95901099	0,255,0
chr14	97223006	97225787	CNVR6242.1	1	.	97223006	97223006	0,255,0
chr14	98254841	98256021	CNVR6247.1	1	.	98254841	98254841	0,255,0
chr14	98573613	98575054	CNVR6248.1	1	.	98573613	98573613	0,255,0
chr14	99347450	99348661	CNVR6253.1	1	.	99347450	99347450	0,255,0
chr14	101853611	101860307	CNVR6265.1	1	.	101853611	101853611	0,255,0
chr14	104471716	104490737	CNVR6287.3	1	.	104471716	104471716	0,0,255
chr14	105058147	105307220	CNVR6294.46	1	.	105058147	105058147	0,0,255
chr14	105126608	105132118	CNVR6294.58	1	.	105126608	105126608	0,0,255
chr14	105130758	105219966	CNVR6294.20	1	.	105130758	105130758	0,0,255
chr14	105130758	105132118	CNVR6294.59	1	.	105130758	105130758	51,255,255
chr14	105130768	105138195	CNVR6294.60	1	.	105130768	105130768	0,0,255
chr14	105138290	105283055	CNVR6294.43	1	.	105138290	105138290	0,255,0
chr14	105145126	105189505	CNVR6294.50	1	.	105145126	105145126	0,255,0
chr14	105152868	105167790	CNVR6294.61	1	.	105152868	105152868	0,0,255
chr14	105173050	105174641	CNVR6294.63	1	.	105173050	105173050	0,0,255
chr14	105174655	105204625	CNVR6294.64	1	.	105174655	105174655	0,255,0
chr14	105183885	105246001	CNVR6294.65	1	.	105183885	105183885	0,255,0
chr14	105229296	105312846	CNVR6294.68	1	.	105229296	105229296	0,0,255
chr14	105275598	105277398	CNVR6294.33	1	.	105275598	105275598	0,255,0
chr14	105283440	105291154	CNVR6294.71	1	.	105283440	105283440	0,0,255
chr14	105285342	105298758	G1KSVR.14_1	1	.	105285342	105285342	255,0,255
chr14	105303570	105305060	CNVR6294.45	1	.	105303570	105303570	0,0,255
chr14	105307356	105308151	CNVR6294.47	1	.	105307356	105307356	0,0,255
chr14	105309321	105414902	CNVR6294.31	1	.	105309321	105309321	0,255,0
chr14	105361766	105362525	P1_M_061510_14_42	1	.	105361766	105361766	255,0,255
chr14	105386966	105395825	P1_M_061510_14_46	1	.	105386966	105386966	255,0,255
chr14	105398220	105401844	CNVR6294.73	1	.	105398220	105398220	0,0,255
chr14	105400586	105401844	CNVR6294.32	1	.	105400586	105400586	0,0,255
chr14	105401091	105428593	P1_M_061510_14_372	1	.	105401091	105401091	255,0,255
chr14	105401239	105401844	CNVR6294.5	1	.	105401239	105401239	0,0,255
chr14	105401899	105416462	CNVR6294.74	1	.	105401899	105401899	0,255,0
chr14	105416622	105500245	CNVR6294.27	1	.	105416622	105416622	0,0,255
chr14	105418272	105445655	CNVR6294.39	1	.	105418272	105418272	0,0,255
chr14	105418702	105640751	CNVR6294.36	1	.	105418702	105418702	0,0,255
chr14	105418702	105896479	CNVR6294.48	1	.	105418702	105418702	0,0,255
chr14	105420052	105426310	CNVR6294.75	1	.	105420052	105420052	0,0,255
chr14	105422802	105424257	CNVR6294.76	1	.	105422802	105422802	0,0,255
chr14	105423752	105425180	CNVR6294.7	1	.	105423752	105423752	0,0,255
chr14	105432525	105453742	CNVR6294.25	1	.	105432525	105432525	0,0,255
chr14	105433837	105441555	CNVR6294.22	1	.	105433837	105433837	0,0,255
chr14	105444190	105453452	CNVR6294.29	1	.	105444190	105444190	0,0,255
chr14	105466942	105481963	CNVR6294.15	1	.	105466942	105466942	0,0,255
chr14	105490696	105519786	CNVR6294.79	1	.	105490696	105490696	0,0,255
chr14	105551015	105551604	CNVR6294.8	1	.	105551015	105551015	0,0,255
chr14	105597687	105639132	CNVR6294.34	1	.	105597687	105597687	0,0,255
chr14	105641496	105701838	CNVR6294.81	1	.	105641496	105641496	0,255,0
chr14	105725388	105762431	CNVR6294.82	1	.	105725388	105725388	0,0,255
chr14	105752417	105788317	CNVR6294.42	1	.	105752417	105752417	0,0,255
chr14	105763221	105857674	CNVR6294.17	1	.	105763221	105763221	0,0,255
chr14	105787747	105799214	CNVR6294.23	1	.	105787747	105787747	0,255,0
chr14	105850834	105938577	CNVR6294.21	1	.	105850834	105850834	0,0,255
chr14	105852249	105900548	CNVR6294.28	1	.	105852249	105852249	0,255,0
chr14	105855187	105876002	CNVR6294.53	1	.	105855187	105855187	0,255,0
chr14	105876057	105886526	CNVR6294.41	1	.	105876057	105876057	0,0,255
chr14	105880342	105881858	CNVR6294.84	1	.	105880342	105880342	0,255,0
chr14	105980811	105983430	P1_M_061510_14_559	1	.	105980811	105980811	255,0,255
chr14	105988802	106013964	CNVR6294.1	1	.	105988802	105988802	0,255,0
chr14	106013028	106044639	CNVR6294.49	1	.	106013028	106013028	0,0,255
chr14	106085311	106086630	P1_M_061510_14_571	1	.	106085311	106085311	255,0,255
chr14	106087199	106088275	CNVR6294.88	1	.	106087199	106087199	0,255,0
chr14	106092543	106138873	CNVR6294.89	1	.	106092543	106092543	0,0,255
chr14	106219424	106258167	CNVR6294.6	1	.	106219424	106219424	0,0,255
chr14	106219549	106360515	CNVR6294.92	1	.	106219549	106219549	0,0,255
[truncated: 91,155 more rows]
